# Supplementary material for: Complete genome sequence of Brachyspira intermedia reveals unique genomic features in Brachyspira species and phage-mediated horizontal gene transfer
Source: BMC Genomics. 2011 Aug 4;12:395. doi: 10.1186/1471-2164-12-395 (PMC3163572; doi:10.1186/1471-2164-12-395)
Supplement: Additional file 1 — Pan genome classification. Additional file 1 contains the 15 classes of shared and unique genes between the four Brachyspira species chromosomes: B. intermedia PWS/AT, B. hyodysenteriae WA1, B. murdochii 56-150T and B. pilosicoli 95/1000 and plasmids genes comparison. [file 1471-2164-12-395-S1.XLS]

## Sheet: I
Genes specific B. intermedia PWS/AT and responding best hit in B. hyodysenteriae WA1, B. murdochii 56-150T and B. pilosicoli 95/100 (Chromosomal comparison)
B. intermedia PWS/AT	B. hyodysenteriae WA1	e-value	B. murdochii 56-150T	e-value	B. pilosicoli 95/100	e-value		Annotation	Hypothetical	Phage	Virulence	Other		COG			[E]	[EH]	[G]	[GE]	[K]	[L]	[M]	[OU]	[P]	[Q]	[QC]	[R]	[S]	[U]	[V]
Bint_0004	BHWA1_00416	0.037	Bmur_2252	4.3	BP951000_1328	0.018		hypothetical protein	1
Bint_0016	No Hit	NA	No Hit	NA	BP951000_1694	4.2		hypothetical protein	1
Bint_0059	BHWA1_01966	0.16	Bmur_1434	2.2	BP951000_0552	0.85		hypothetical protein	1
Bint_0063	BHWA1_01855	2e-05	Bmur_1416	5e-07	BP951000_1212	1e-06		hypothetical protein	1
Bint_0065	BHWA1_01034	0.23	Bmur_2382	0.16	BP951000_0176	0.081		hypothetical protein	1
Bint_0066	BHWA1_01490	6.0	Bmur_1418	9e-05	BP951000_0175	0.44		hypothetical protein	1
Bint_0067	BHWA1_02158	0.57	Bmur_2572	0.46	BP951000_0324	0.65		hypothetical protein	1
Bint_0068	BHWA1_00467	0.34	Bmur_2471	0.012	BP951000_0172	0.26		portal protein, putative		1				[R]	COG4373	Mu-like prophage FluMu protein gp28												1
Bint_0069	BHWA1_02104	1.1	Bmur_0206	0.29	BP951000_2259	0.15		putative phage protein		1				[R]	COG4373	Mu-like prophage FluMu protein gp28												1
Bint_0070	BHWA1_01700	0.20	Bmur_0724	2.0	BP951000_1383	2.2		putative phage protein		1				[S]	COG4383	Mu-like prophage protein gp29													1
Bint_0071	BHWA1_00682	3.1	Bmur_0452	6.0	BP951000_1535	0.83		putative F protein		1				[S]	COG2369	Uncharacterized protein, homolog of phage Mu protein gp3													1
Bint_0073	BHWA1_00306	1.3	Bmur_0829	1.4	BP951000_2104	1.8		hypothetical protein	1
Bint_0074	BHWA1_00938	0.048	Bmur_1900	0.039	BP951000_2001	0.85		Putative phage repressor		1				[K]	COG2932	Predicted transcriptional regulator					1
Bint_0075	BHWA1_00739	0.72	Bmur_2112	0.018	BP951000_1584	0.096		hypothetical protein	1
Bint_0076	BHWA1_02066	0.45	Bmur_0673	0.85	BP951000_1636	2.3		hypothetical protein	1
Bint_0077	BHWA1_01147	0.51	Bmur_1549	0.70	BP951000_0695	0.16		putative sulfate transport protein CysZ		1
Bint_0078	BHWA1_01046	2.0	Bmur_1614	2.5	BP951000_0808	2.1		hypothetical protein	1
Bint_0079	BHWA1_02579	0.59	Bmur_2852	0.33	BP951000_0224	1.3		hypothetical protein	1
Bint_0080	BHWA1_00213	0.80	Bmur_2685	0.89	BP951000_0317	0.30		hypothetical protein	1
Bint_0081	BHWA1_00453	0.46	Bmur_0150	0.20	BP951000_0857	0.38		phage-like protein		1
Bint_0082	BHWA1_01585	0.61	Bmur_0651	1.2	BP951000_2093	0.040		Integrase catalytic region				1
Bint_0083	BHWA1_00329	0.027	Bmur_0366	0.032	BP951000_2328	0.016		type II secretory pathway, component ExeA		1				[U]	COG3267	Type II secretory pathway, component ExeA (predicted ATPase)														1
Bint_0084	BHWA1_01342	1.6	Bmur_1978	3.0	BP951000_0636	1.1		hypothetical protein	1
Bint_0085	BHWA1_00236	4.5	Bmur_1425	4.1	BP951000_0414	0.91		hypothetical protein	1
Bint_0086	BHWA1_02011	1.8	Bmur_1267	1.1	BP951000_2318	1.8		hypothetical protein	1
Bint_0087	BHWA1_01784	1.2	Bmur_1537	1.3	BP951000_0742	0.003		putative Mu-like prophage I protein		1				[R]	COG4388	Mu-like prophage I protein												1
Bint_0088	BHWA1_00563	0.14	Bmur_2693	2.5	BP951000_0751	3.8		putative major head subunit		1				[R]	COG4397	Mu-like prophage major head subunit gpT												1
Bint_0089	BHWA1_00699	0.072	Bmur_0588	0.96	BP951000_1223	3.0		hypothetical protein	1
Bint_0090	BHWA1_02616	0.39	Bmur_0808	1.5	BP951000_1674	4.9		hypothetical protein	1
Bint_0091	BHWA1_01693	0.024	Bmur_2602	0.59	BP951000_0007	0.62		putative phage virion morphogenesis protein		1
Bint_0092	BHWA1_01995	0.29	Bmur_1718	0.66	BP951000_1330	0.57		hypothetical protein	1
Bint_0093	BHWA1_00375	0.22	Bmur_0059	0.15	BP951000_1100	0.39		putative phage protein		1				[R]	COG4386	Mu-like prophage tail sheath protein gpL												1
Bint_0094	BHWA1_00577	2.1	Bmur_0869	0.40	BP951000_0361	0.28		hypothetical protein	1
Bint_0095	BHWA1_01338	2.1	Bmur_0142	1.00	BP951000_0743	1.9		hypothetical protein	1
Bint_0096	BHWA1_02215	1.7	Bmur_2566	0.36	BP951000_1312	1.3		putative phage protein		1
Bint_0097	BHWA1_01661	0.79	Bmur_0120	0.19	BP951000_1189	0.42		hypothetical protein	1
Bint_0098	BHWA1_02047	0.15	Bmur_1091	0.60	BP951000_1291	0.059		hypothetical protein	1
Bint_0099	BHWA1_02593	0.065	Bmur_2178	1.6	BP951000_0879	0.088		hypothetical protein	1
Bint_0100	BHWA1_01756	4.7	Bmur_1673	0.71	BP951000_1709	0.015		hypothetical protein	1
Bint_0101	BHWA1_00432	0.48	Bmur_1603	0.077	BP951000_1271	1.1		hypothetical protein	1
Bint_0102	BHWA1_00498	0.94	Bmur_2328	0.12	BP951000_2177	0.082		hypothetical protein	1
Bint_0103	BHWA1_00666	2.1	Bmur_0360	3.4	BP951000_1772	1.9		putative phage protein		1				[S]	COG3299	Uncharacterized homolog of phage Mu protein gp47													1
Bint_0104	BHWA1_00282	0.019	Bmur_0441	0.15	BP951000_0621	0.081		hypothetical protein	1
Bint_0107	BHWA1_00045	0.34	Bmur_2623	1.6	BP951000_1216	1e-05		hypothetical protein	1
Bint_0108	BHWA1_00475	0.13	Bmur_2018	0.055	BP951000_1282	0.12		hypothetical protein	1
Bint_0111	BHWA1_00018	0.61	Bmur_2656	2.6	BP951000_0738	0.38		hypothetical protein	1
Bint_0164	BHWA1_01745	0.023	Bmur_2328	0.006	BP951000_1456	0.083		hypothetical protein	1
Bint_0174	BHWA1_01971	0.004	Bmur_1994	0.076	BP951000_0474	0.094		hypothetical protein	1
Bint_0182	No Hit	NA	Bmur_0611	0.61	BP951000_0397	0.50		hypothetical protein	1
Bint_0183	BHWA1_01955	2.7	Bmur_1904	2.1	BP951000_0701	0.29		hypothetical protein	1
Bint_0193	BHWA1_02115	1.3	Bmur_0120	0.42	BP951000_0009	0.056		hypothetical protein	1
Bint_0195	BHWA1_01070	0.55	Bmur_0529	0.038	BP951000_0977	0.034		hypothetical protein	1
Bint_0197	BHWA1_01787	0.22	Bmur_1486	0.012	BP951000_1431	0.062		hypothetical protein	1
Bint_0199	BHWA1_01295	0.95	Bmur_2840	0.27	BP951000_0929	0.57		hypothetical protein	1
Bint_0200	BHWA1_01070	0.002	Bmur_1486	1e-05	BP951000_1431	0.031		hypothetical protein	1
Bint_0206	BHWA1_00537	0.005	Bmur_0535	0.005	BP951000_2242	0.002		hypothetical protein	1					[P]	COG614	ABC-type Fe3+-hydroxamate transport system, periplasmic component									1
Bint_0209	BHWA1_02491	1.6	Bmur_2444	0.58	BP951000_1063	0.57		hypothetical protein	1					[S]	COG1479	Uncharacterized conserved protein													1
Bint_0211	BHWA1_01725	0.25	Bmur_2466	0.046	BP951000_0926	0.14		hypothetical protein	1
Bint_0221	BHWA1_01820	2.1	No Hit	NA	BP951000_1478	4.0		hypothetical protein	1
Bint_0226	BHWA1_00676	0.0005	Bmur_2540	8e-07	BP951000_0809	0.098		hypothetical protein	1
Bint_0234	BHWA1_00876	0.41	Bmur_0990	0.13	BP951000_0976	0.083		hypothetical protein	1
Bint_0265	BHWA1_00361	7.5	Bmur_1480	2.1	BP951000_0788	3.0		hypothetical protein	1
Bint_0289	BHWA1_01491	0.79	Bmur_2136	0.70	BP951000_2045	0.27		ATP binding protein				1		[R]	COG212	Predicted ATPases of PP-loop superfamily												1
Bint_0326	BHWA1_02528	6e-07	Bmur_2320	7e-08	BP951000_0486	4e-06		hypothetical protein	1					[R]	COG457	FOG: TPR repeat												1
Bint_0327	BHWA1_02592	0.019	Bmur_2418	0.003	BP951000_2024	0.0002		hypothetical protein	1
Bint_0340	BHWA1_02088	0.037	Bmur_0427	0.51	BP951000_0815	0.038		hypothetical protein	1
Bint_0341	BHWA1_02088	0.022	Bmur_2830	0.31	BP951000_0815	0.14		hypothetical protein	1
Bint_0342	BHWA1_00863	0.90	Bmur_0986	5.4	BP951000_1337	0.40		hypothetical protein	1
Bint_0343	BHWA1_02088	0.32	Bmur_1448	0.062	BP951000_1571	0.13		hypothetical protein	1
Bint_0345	BHWA1_00640	0.33	Bmur_0388	0.64	BP951000_1917	1.0		hypothetical protein	1
Bint_0346	BHWA1_01721	0.21	Bmur_0025	0.17	BP951000_0968	0.19		hypothetical protein	1
Bint_0347	BHWA1_02186	0.86	Bmur_0880	0.32	BP951000_0803	0.58		hypothetical protein	1
Bint_0348	BHWA1_01476	0.57	Bmur_1836	1.2	BP951000_1026	0.60		hypothetical protein	1
Bint_0349	BHWA1_02027	1.7	Bmur_1522	3.0	BP951000_1742	0.46		hypothetical protein	1
Bint_0350	BHWA1_01321	0.96	Bmur_2028	0.23	BP951000_0884	0.31		hypothetical protein	1
Bint_0351	BHWA1_01722	0.60	Bmur_0597	3.1	BP951000_1419	0.62		hypothetical protein	1
Bint_0354	BHWA1_02230	1.4	Bmur_2843	1.1	BP951000_1857	0.48		hypothetical protein	1
Bint_0355	BHWA1_01723	0.038	Bmur_1788	0.033	BP951000_1957	0.010		hypothetical protein	1
Bint_0422	BHWA1_02405	0.005	Bmur_1442	0.039	BP951000_0027	0.51		hypothetical protein	1
Bint_0423	BHWA1_00941	2.8	Bmur_0639	3.4	BP951000_1188	3.1		hypothetical protein	1
Bint_0424	BHWA1_00753	4.0	Bmur_2245	3.5	BP951000_1417	0.69		hypothetical protein	1
Bint_0425	BHWA1_01070	0.0008	Bmur_1588	0.61	BP951000_0339	2.6		hypothetical protein	1
Bint_0456	BHWA1_02593	2.2	Bmur_1934	0.58	BP951000_0068	1.2		hypothetical protein	1
Bint_0483	BHWA1_00747	0.90	Bmur_2742	0.55	BP951000_1083	3e-07		PTS system ascorbate-specific transporter subunit IIC				1		[S]	COG337	Uncharacterized protein conserved in bacteria													1
Bint_0532	BHWA1_01426	1.5	Bmur_0150	0.22	BP951000_1772	0.57		restriction endonuclease				1
Bint_0539	BHWA1_01045	2.7	Bmur_2218	2.2	BP951000_0188	2.3		hypothetical protein	1
Bint_0540	BHWA1_00590	0.22	Bmur_0374	3.2	BP951000_1100	1.0		hypothetical protein	1
Bint_0596	BHWA1_02515	0.56	Bmur_1478	0.56	BP951000_0643	1.6		PilT domain-containing protein				1
Bint_0615	BHWA1_00876	0.38	Bmur_1901	5.1	BP951000_1272	0.43		hypothetical protein	1
Bint_0760	BHWA1_02536	3e-07	Bmur_0755	5e-07	BP951000_2161	1e-06		hypothetical protein	1
Bint_0802	BHWA1_02580	0.004	Bmur_1962	0.090	BP951000_2232	0.003		type III restriction-modification system: methylase				1		[L]	COG2189	Adenine specific DNA methylase Mod						1
Bint_0803	BHWA1_00424	0.77	Bmur_2747	0.037	BP951000_1480	0.066		site-specific DNA-methyltransferase (adenine-specific)				1		[L]	COG2189	Adenine specific DNA methylase Mod						1
Bint_0806	BHWA1_02570	1.3	Bmur_1415	0.049	BP951000_0559	1.9		hypothetical protein	1
Bint_0892	BHWA1_01784	2.7	Bmur_1537	3.1	BP951000_1504	0.99		hypothetical protein	1
Bint_0935	BHWA1_00832	7.3	Bmur_1940	8.0	BP951000_1418	3.5		hypothetical protein	1
Bint_0937	BHWA1_01498	0.29	Bmur_0010	0.062	BP951000_2032	0.71		hypothetical protein	1
Bint_1014	BHWA1_01738	2e-08	Bmur_2059	0.0006	BP951000_2338	0.004		putative methyltransferase FkbM family				1
Bint_1052	BHWA1_00963	0.28	Bmur_2450	0.29	BP951000_0891	0.059		xylose isomerase				1		[G]	COG2115	Xylose isomerase			1
Bint_1076	BHWA1_02394	0.29	Bmur_1729	0.22	BP951000_0147	0.70		30S ribosomal protein S17				1
Bint_1091	BHWA1_02405	0.003	Bmur_0045	0.015	BP951000_1431	3e-05		hypothetical protein	1
Bint_1092	BHWA1_01749	6.5	Bmur_0684	5.9	BP951000_1632	5.2		hypothetical protein	1
Bint_1098	BHWA1_00784	4e-07	Bmur_2320	5e-06	BP951000_0486	4e-07		hypothetical protein	1
Bint_1108	BHWA1_00710	0.85	Bmur_0942	0.92	BP951000_1071	0.91		hypothetical protein	1
Bint_1110	BHWA1_00453	1.3	Bmur_1373	3.9	BP951000_2245	0.46		hypothetical protein	1
Bint_1111	BHWA1_02229	0.038	Bmur_2027	0.039	BP951000_0714	0.028		hypothetical protein	1
Bint_1112	BHWA1_02039	0.44	Bmur_0246	0.074	BP951000_1262	0.20		hypothetical protein	1
Bint_1113	BHWA1_02472	1.3	Bmur_2467	0.93	BP951000_0877	1.2		hypothetical protein	1
Bint_1114	BHWA1_01382	1.2	Bmur_0116	0.12	BP951000_0957	0.044		hypothetical protein	1
Bint_1115	BHWA1_00157	0.071	Bmur_0678	0.058	BP951000_0685	0.091		hypothetical protein	1
Bint_1117	BHWA1_00481	1.7	Bmur_0099	2.3	BP951000_0125	0.22		hypothetical protein	1
Bint_1118	BHWA1_01197	1.5	Bmur_0850	2.7	BP951000_1910	1.3		hypothetical protein	1
Bint_1119	BHWA1_02442	0.55	Bmur_0789	0.41	BP951000_1454	0.38		hypothetical protein	1
Bint_1120	BHWA1_02255	0.45	Bmur_1495	2.1	BP951000_1034	1.4		hypothetical protein	1
Bint_1121	BHWA1_01055	0.40	Bmur_1535	0.49	BP951000_0968	0.26		hypothetical protein	1
Bint_1122	BHWA1_00627	0.51	Bmur_2804	0.42	BP951000_1572	0.49		hypothetical protein	1
Bint_1157	BHWA1_00631	0.30	Bmur_0209	0.56	BP951000_0241	1.4		hypothetical protein	1
Bint_1171	BHWA1_01756	1.5	Bmur_1891	5.4	BP951000_0473	0.17		hypothetical protein	1
Bint_1177	BHWA1_01866	0.13	Bmur_1458	0.29	BP951000_2314	0.18		hypothetical protein	1
Bint_1178	BHWA1_02408	1.6	Bmur_2222	0.43	BP951000_2163	0.79		hypothetical protein	1
Bint_1219	BHWA1_01697	0.60	Bmur_1365	1.6	BP951000_0720	0.56		hypothetical protein	1
Bint_1238	BHWA1_00350	0.001	Bmur_0127	4e-07	BP951000_0190	0.0001		phosphonopyruvate decarboxylase				1		[EH]	COG28	Thiamine pyrophosphate-requiring enzymes [acetolactate synthase, pyruvate dehydrogenase (cytochrome), glyoxylate carboligase, phosphonopyruvate decarboxylase]		1
Bint_1239	BHWA1_00679	0.0004	Bmur_2543	0.0002	BP951000_2149	2e-06		putative phosphoenolpyruvate phosphomutase				1
Bint_1240	BHWA1_00624	3.5	Bmur_2160	0.46	BP951000_0096	2.8		putative phosphoenolpyruvate phosphomutase				1		[G]	COG2513	PEP phosphonomutase and related enzymes			1
Bint_1251	BHWA1_01462	1.6	Bmur_0352	1.4	BP951000_1326	3.2		hypothetical protein	1
Bint_1253	BHWA1_00237	0.73	Bmur_2766	4.1	BP951000_1587	4.2		hypothetical protein	1
Bint_1273	BHWA1_00278	2e-08	Bmur_0446	2e-06	BP951000_0617	1e-06		hypothetical protein	1
Bint_1347	BHWA1_02615	0.85	Bmur_2184	0.26	BP951000_1487	0.64		hypothetical protein	1
Bint_1359	BHWA1_00938	0.68	Bmur_1333	0.015	BP951000_0474	0.043		hypothetical protein	1
Bint_1396	BHWA1_01070	0.033	Bmur_2053	0.003	BP951000_1739	0.001		hypothetical protein	1
Bint_1397	BHWA1_02405	0.067	Bmur_1629	2.0	BP951000_0405	0.32		hypothetical protein	1
Bint_1403	BHWA1_02106	0.001	Bmur_1097	0.003	BP951000_0929	0.029		hypothetical protein	1
Bint_1405	BHWA1_02450	2.6	Bmur_0271	0.12	BP951000_1146	0.59		hypothetical protein	1
Bint_1407	BHWA1_01193	0.086	Bmur_0846	0.44	BP951000_1964	0.038		putative extracellular solute-binding protein			1			[G]	COG1653	ABC-type sugar transport system, periplasmic component			1
Bint_1408	BHWA1_02405	0.39	Bmur_2053	0.20	BP951000_1739	0.011		putative extracellular solute-binding protein			1			[G]	COG1653	ABC-type sugar transport system, periplasmic component			1
Bint_1420	BHWA1_01628	1.8	Bmur_2107	4.1	BP951000_0123	2.2		hypothetical protein	1
Bint_1440	BHWA1_01797	0.098	Bmur_0465	0.15	BP951000_0961	0.33		hypothetical protein	1
Bint_1441	BHWA1_01043	1.6	Bmur_2220	0.68	BP951000_1762	0.005		hypothetical protein	1
Bint_1453	BHWA1_02310	1.5	Bmur_1168	0.54	BP951000_1103	0.16		hypothetical protein	1
Bint_1458	BHWA1_02281	1.7	Bmur_0526	0.20	BP951000_2291	0.76		hypothetical protein	1
Bint_1459	BHWA1_01318	4.8	Bmur_0123	0.002	BP951000_0002	0.004		hypothetical protein	1
Bint_1461	BHWA1_00453	0.41	Bmur_0703	0.0008	BP951000_1254	0.091		hypothetical protein	1
Bint_1502	BHWA1_01319	3.9	No Hit	NA	No Hit	NA		hypothetical protein	1
Bint_1503	BHWA1_01346	0.049	Bmur_2081	3e-09	BP951000_0912	4e-08		transcriptional regulator, PadR-like family				1		[K]	COG1695	Predicted transcriptional regulators					1
Bint_1504	BHWA1_01989	0.38	Bmur_0974	0.37	BP951000_0389	0.45		hypothetical protein	1
Bint_1510	BHWA1_02452	0.55	Bmur_1317	1.4	BP951000_1307	5.9		hypothetical protein	1
Bint_1511	BHWA1_00847	1.3	Bmur_1202	0.34	BP951000_1911	1.0		DNA circulation family protein				1
Bint_1512	BHWA1_02545	1.5	Bmur_0843	0.18	BP951000_0868	1.0		putative prophage protein		1
Bint_1513	BHWA1_00443	2.3	Bmur_1367	0.23	BP951000_0439	1.5		putative prophage protein		1
Bint_1514	BHWA1_02433	1.7	Bmur_0499	2.5	BP951000_1144	0.79		hypothetical protein	1
Bint_1515	BHWA1_00453	5.3	Bmur_0150	5.6	BP951000_0296	2.6		hypothetical protein	1
Bint_1516	BHWA1_02232	1.7	Bmur_1137	0.23	BP951000_0830	1.1		hypothetical protein	1
Bint_1517	BHWA1_01387	0.29	Bmur_1229	0.66	BP951000_0475	2.7		hypothetical protein	1
Bint_1518	BHWA1_00275	0.84	Bmur_2156	0.44	BP951000_1601	1.8		putative tail protein		1				[R]	COG4386	Mu-like prophage tail sheath protein gpL												1
Bint_1519	BHWA1_01786	0.094	Bmur_1336	0.67	BP951000_2060	0.58		hypothetical protein	1
Bint_1520	BHWA1_01241	0.83	Bmur_0965	0.73	BP951000_2245	3.3		hypothetical protein	1
Bint_1521	BHWA1_02093	1.1	Bmur_0278	0.39	BP951000_0969	0.78		hypothetical protein	1
Bint_1522	BHWA1_01383	3.1	Bmur_2036	0.46	BP951000_1223	0.17		hypothetical protein	1
Bint_1523	BHWA1_02158	0.12	Bmur_0930	0.78	BP951000_0768	0.18		putative phage protein		1
Bint_1524	BHWA1_00641	0.11	Bmur_2802	0.10	BP951000_1962	1.8		hypothetical protein	1
Bint_1525	BHWA1_02221	0.043	Bmur_2019	0.12	BP951000_1283	0.82		putative phage protein		1				[OU]	COG74	Protease subunit of ATP-dependent Clp proteases								1
Bint_1526	BHWA1_01852	6.3	Bmur_1418	0.0002	BP951000_1210	2e-06		hypothetical protein	1
Bint_1528	BHWA1_01855	1e-05	Bmur_1416	6e-07	BP951000_1212	8e-07		hypothetical protein	1
Bint_1531	BHWA1_00594	1.1	Bmur_0993	0.50	BP951000_0765	0.26		hypothetical protein	1
Bint_1532	BHWA1_00085	1.3	Bmur_0143	3.1	BP951000_0979	1.4		hypothetical protein	1
Bint_1533	BHWA1_00550	0.95	Bmur_1380	0.086	BP951000_0646	0.63		putative capsid protein		1				[R]	COG5511	Bacteriophage capsid protein												1
Bint_1534	BHWA1_02546	2.1	Bmur_1050	0.43	BP951000_1989	0.91		hypothetical protein	1
Bint_1535	BHWA1_00262	3.3	Bmur_0150	0.28	BP951000_1541	0.29		putative large terminase subunit		1				[R]	COG5525	Bacteriophage tail assembly protein												1
Bint_1536	BHWA1_01822	0.098	Bmur_0942	1.6	BP951000_0694	5.7		hypothetical protein	1
Bint_1538	BHWA1_00753	0.091	Bmur_2491	0.013	BP951000_1462	0.022		hypothetical protein	1
Bint_1539	BHWA1_00500	1.7	Bmur_0669	0.24	BP951000_0224	0.65		hypothetical protein	1
Bint_1540	BHWA1_01789	1.4	Bmur_0044	1.7	BP951000_1620	1.3		hypothetical protein	1
Bint_1541	BHWA1_01920	0.68	Bmur_2709	1.7	BP951000_2245	3.8		hypothetical protein	1
Bint_1542	BHWA1_00854	0.70	Bmur_1019	0.57	BP951000_0766	0.21		hypothetical protein	1
Bint_1544	BHWA1_02437	0.049	Bmur_1794	0.14	BP951000_0753	0.39		hypothetical protein	1
Bint_1545	BHWA1_00857	0.035	Bmur_0791	0.049	BP951000_1926	0.17		hypothetical protein	1
Bint_1546	BHWA1_00058	2.3	Bmur_1669	2.5	BP951000_1165	1.6		hypothetical protein	1
Bint_1548	BHWA1_00165	4.8	Bmur_0620	1.5	BP951000_0004	0.30		hypothetical protein	1
Bint_1549	BHWA1_02420	0.026	Bmur_0340	0.55	BP951000_1503	0.30		hypothetical protein	1
Bint_1589	BHWA1_00393	2e-08	Bmur_0858	0.45	No Hit	NA		hypothetical protein	1
Bint_1598	BHWA1_00966	1.8	Bmur_0523	0.98	BP951000_0872	0.76		putative ethanolamine utilization protein EutQ				1		[E]	COG4766	Ethanolamine utilization protein	1
Bint_1599	BHWA1_02663	0.63	Bmur_0097	0.27	BP951000_1986	1.2		microcompartments protein				1
Bint_1600	BHWA1_01221	1.9	Bmur_0578	1.1	BP951000_2228	1.0		hypothetical protein	1
Bint_1601	BHWA1_01271	0.99	Bmur_0694	0.57	BP951000_1468	1.8		microcompartments protein				1		[QC]	COG4577	Carbon dioxide concentrating mechanism/carboxysome shell protein											1
Bint_1603	BHWA1_01707	1.6	Bmur_0484	2.9	BP951000_0865	0.30		hypothetical protein	1
Bint_1605	BHWA1_02368	2.6	Bmur_0802	0.58	BP951000_0015	1.6		putative propanediol/ethanolamine utilization protein				1		[Q]	COG4869	Propanediol utilization protein										1
Bint_1607	BHWA1_00776	1.3	Bmur_1089	1.1	BP951000_0935	6.0		microcompartments protein				1		[QC]	COG4577	Carbon dioxide concentrating mechanism/carboxysome shell protein											1
Bint_1608	BHWA1_00776	1.9	Bmur_2411	0.67	BP951000_1316	6.4		microcompartments protein				1		[QC]	COG4577	Carbon dioxide concentrating mechanism/carboxysome shell protein											1
Bint_1609	BHWA1_00811	2.8	Bmur_2411	0.67	BP951000_1316	6.4		microcompartments protein				1		[QC]	COG4577	Carbon dioxide concentrating mechanism/carboxysome shell protein											1
Bint_1610	BHWA1_01371	0.55	Bmur_0111	5.1	BP951000_1432	0.27		hypothetical protein	1					[QC]	COG4577	Carbon dioxide concentrating mechanism/carboxysome shell protein											1
Bint_1612	BHWA1_00739	0.76	Bmur_1565	0.41	BP951000_0538	1.1		hypothetical protein	1					[R]	COG3193	Uncharacterized protein, possibly involved in utilization of glycolate and propanediol												1
Bint_1613	BHWA1_01232	0.28	Bmur_1143	0.88	BP951000_1973	0.11		hypothetical protein	1
Bint_1614	BHWA1_02380	0.47	Bmur_2311	0.11	BP951000_1528	0.11		Diol/glycerol dehydratase reactivating factor large subunit				1
Bint_1615	BHWA1_00678	0.97	Bmur_2008	1.3	BP951000_1264	0.68		glycerol dehydrase				1		[Q]	COG491	Propanediol dehydratase, small subunit										1
Bint_1616	BHWA1_00859	1.0	Bmur_0719	0.65	BP951000_0966	1.0		dehydratase medium subunit				1
Bint_1617	BHWA1_00776	2.2	Bmur_2503	2.1	BP951000_2319	0.20		Glycerol dehydratase				1		[Q]	COG499	Propanediol dehydratase, large subunit										1
Bint_1618	BHWA1_02169	0.34	Bmur_0566	0.78	BP951000_0707	2.3		propanediol utilization protein PduB				1		[E]	COG4816	Ethanolamine utilization protein	1
Bint_1656	BHWA1_00825	1e-07	Bmur_1283	2.3	BP951000_1337	6.3		hypothetical protein	1
Bint_1664	BHWA1_00825	1e-06	Bmur_0102	4.4	BP951000_0114	6.3		hypothetical protein	1
Bint_1694	BHWA1_01603	0.38	Bmur_1653	0.60	BP951000_1565	0.88		hypothetical protein	1
Bint_1698	BHWA1_00406	0.68	Bmur_2372	0.87	BP951000_1176	0.11		extracellular solute-binding protein family 1				1		[G]	COG1653	ABC-type sugar transport system, periplasmic component			1
BInt_1726	BHWA1_01488	0.018	Bmur_0137	0.001	BP951000_1506	0.004		dTDP-4-keto-L-rhamnose reductase			1			[M]	COG191	dTDP-4-dehydrorhamnose reductase							1
Bint_1812	BHWA1_01583	1.3	Bmur_2836	0.55	BP951000_1120	0.52		hypothetical protein	1
Bint_1831	BHWA1_01315	0.21	Bmur_1010	0.39	BP951000_1278	0.32		hypothetical protein	1
Bint_1857	BHWA1_00139	0.0001	Bmur_2781	1e-07	BP951000_1193	0.45		putative flavoredoxin				1		[R]	COG1853	Conserved protein/domain typically associated with flavoprotein oxygenases, DIM6/NTAB family												1
Bint_1978	BHWA1_00700	2.8	Bmur_1437	0.26	BP951000_0206	1.3		hypothetical protein	1
Bint_2055	BHWA1_01027	1e-07	Bmur_1503	2.4	BP951000_2128	2.7		hypothetical protein	1
Bint_2058	BHWA1_01719	4.9	Bmur_0830	6.7	BP951000_1181	3.9		hypothetical protein	1
Bint_2065	BHWA1_00107	0.66	Bmur_1067	0.42	BP951000_0828	0.40		hypothetical protein	1
Bint_2066	BHWA1_01696	6e-05	Bmur_2303	0.11	BP951000_0234	0.28		hypothetical protein	1
Bint_2067	BHWA1_01036	0.003	Bmur_2383	0.041	BP951000_0179	0.0004		hypothetical protein	1
Bint_2111	BHWA1_01532	1.2	Bmur_0886	0.56	BP951000_2044	0.029		Glyoxalase/bleomycin resistance protein/dioxygenase				1
Bint_2128	BHWA1_01101	6e-09	Bmur_2077	2.1	BP951000_0383	0.16		hypothetical protein	1
Bint_2155	BHWA1_02085	1.8	Bmur_1237	3.4	BP951000_1107	3.1		hypothetical protein	1
Bint_2174	BHWA1_01052	3.8	Bmur_2211	9.5	BP951000_1905	4.0		hypothetical protein	1
Bint_2179	BHWA1_00707	0.56	Bmur_0490	0.53	BP951000_1509	0.085		putative protein YieJ		1				[S]	COG3196	Uncharacterized protein conserved in bacteria													1
Bint_2197	BHWA1_02071	1.0	Bmur_2414	0.13	BP951000_0117	0.26		hypothetical protein	1
Bint_2199	BHWA1_01433	4.6	Bmur_0783	1.2	BP951000_1666	1.1		hypothetical protein	1
Bint_2201	BHWA1_00948	2.8	Bmur_0520	2.0	BP951000_2162	0.35		hypothetical protein	1
Bint_2202	BHWA1_00453	3.0	Bmur_0150	4.0	BP951000_0640	2.8		hypothetical protein	1
Bint_2223	BHWA1_00064	1.5	Bmur_2651	1.7	BP951000_0722	1.4		hypothetical protein	1
Bint_2244	BHWA1_00876	0.005	Bmur_1914	0.56	BP951000_0352	0.28		hypothetical protein	1
Bint_2247	BHWA1_01673	0.70	Bmur_1013	0.73	BP951000_2054	0.38		hypothetical protein	1
Bint_2248	BHWA1_01865	0.42	Bmur_1156	1e-06	BP951000_0993	1.2		hypothetical protein	1
Bint_2253	BHWA1_02405	0.002	Bmur_1994	0.004	BP951000_2054	0.12		hypothetical protein	1
Bint_2259	BHWA1_01084	4.2	Bmur_0284	5.1	BP951000_1937	0.17		hypothetical protein	1
Bint_2260	BHWA1_00489	0.19	Bmur_0091	0.23	BP951000_0649	0.24		hypothetical protein	1
Bint_2301	BHWA1_02566	0.0003	Bmur_1486	5e-07	BP951000_0014	0.010		hypothetical protein	1
Bint_2302	BHWA1_01971	6e-07	Bmur_1486	7e-06	BP951000_1431	0.004		hypothetical protein	1
Bint_2303	BHWA1_01899	4e-05	Bmur_1486	1e-07	BP951000_0014	0.008		hypothetical protein	1
Bint_2312	BHWA1_02315	0.87	Bmur_2085	2e-06	No Hit	NA		hypothetical protein	1
Bint_2363	BHWA1_01899	2e-07	Bmur_1486	2e-08	BP951000_0815	8e-08		hypothetical protein	1
Bint_2364	BHWA1_01326	6e-09	Bmur_2737	1.6	BP951000_0544	1.3		hypothetical protein	1
Bint_2365	BHWA1_00356	0.25	Bmur_2396	0.080	BP951000_1739	0.48		hypothetical protein	1
Bint_2374	BHWA1_02077	0.34	Bmur_1045	0.054	BP951000_0603	0.054		hypothetical protein	1
Bint_2390	BHWA1_02255	2.2	Bmur_2627	0.093	BP951000_1846	0.36		Abortive infection bacteriophage resistance protein				1		[V]	COG4823	Abortive infection bacteriophage resistance protein															1
Bint_2410	BHWA1_01073	0.51	Bmur_1144	0.010	BP951000_0021	2.3		beta-galactosidase				1		[G]	COG1874	Beta-galactosidase			1
Bint_2418	BHWA1_00700	0.14	Bmur_1383	0.013	BP951000_0206	0.16		hypothetical protein	1
Bint_2421	BHWA1_02528	1e-05	Bmur_2321	7e-08	BP951000_1989	8e-06		hypothetical protein	1
Bint_2422	BHWA1_02068	2.5	Bmur_0235	1.8	BP951000_1655	0.37		hypothetical protein	1
Bint_2424	No Hit	NA	Bmur_2214	8.7	No Hit	NA		hypothetical protein	1
Bint_2433	BHWA1_00129	0.54	Bmur_2160	0.69	BP951000_0346	1.3		hypothetical protein	1
Bint_2519	BHWA1_01745	0.0004	Bmur_1442	0.005	BP951000_0815	0.004		hypothetical protein	1
Bint_2588	BHWA1_00013	2.7	Bmur_0991	5.1	BP951000_2245	8.3		hypothetical protein	1
Bint_2589	BHWA1_02416	3.4	Bmur_1208	3.2	BP951000_1509	2.8		hypothetical protein	1
Bint_2591	BHWA1_01261	0.001	Bmur_0934	0.033	BP951000_0644	2e-06		Radical SAM domain protein				1
Bint_2592	BHWA1_01639	0.37	Bmur_1788	0.026	BP951000_1957	0.026		hypothetical protein	1
Bint_2595	BHWA1_00524	4e-05	Bmur_0323	6e-06	BP951000_0157	3e-05		Radical SAM domain protein				1		[R]	COG535	Predicted Fe-S oxidoreductases												1
Bint_2603	BHWA1_01120	0.16	Bmur_2283	4.3	BP951000_1055	6.0		hypothetical protein	1
Bint_2609	BHWA1_00190	0.23	Bmur_1353	0.12	BP951000_0236	0.12		hypothetical protein	1
Bint_2622	BHWA1_02408	2.7	Bmur_0809	0.029	BP951000_1119	4.3		hypothetical protein	1
Bint_2640	BHWA1_01840	0.46	Bmur_0639	1.5	BP951000_0688	1e-05		hypothetical protein	1
Bint_2649	BHWA1_01977	0.64	Bmur_0752	0.16	BP951000_2170	0.57		hypothetical protein	1
Bint_2659	BHWA1_01010	0.39	Bmur_2830	0.22	BP951000_2167	0.12		hypothetical protein	1
Bint_2672	BHWA1_00499	0.074	Bmur_1276	0.51	BP951000_0470	0.0004		hypothetical protein	1
Bint_2673	BHWA1_00891	0.15	Bmur_1736	0.040	BP951000_1712	0.002		hypothetical protein	1
Bint_2707	BHWA1_01999	1e-06	Bmur_1442	8e-09	BP951000_1126	0.57		hypothetical protein	1
Bint_2719	BHWA1_00856	5.7	No Hit	NA	BP951000_0730	0.050		hypothetical protein	1
Bint_2733	BHWA1_00289	0.52	Bmur_1803	0.96	BP951000_0352	0.37		hypothetical protein	1
Bint_2751	BHWA1_00306	2.6	Bmur_2053	2.0	BP951000_1550	3.1		hypothetical protein	1
Bint_2769	BHWA1_00535	0.51	Bmur_0418	1.7	BP951000_1522	0.44		hypothetical protein	1
Bint_2770	BHWA1_02551	1.1	Bmur_2326	1.1	BP951000_2122	3.1		hypothetical protein	1
Bint_2794	BHWA1_01767	2.2	Bmur_1137	0.27	BP951000_1445	2.3		propionate permease				1		[GE]	COG261	H+/gluconate symporter and related permeases				1
Bint_2798	BHWA1_01301	0.53	Bmur_1909	0.61	BP951000_0425	0.24		sn-glycerol-3-phosphate dehydrogenase subunit A				1
Bint_2821	BHWA1_01778	0.16	Bmur_2033	3.6	BP951000_1687	3.3		hypothetical protein	1
Bint_2827	BHWA1_02517	0.016	Bmur_0686	0.0009	BP951000_1630	0.0003		transcription antiterminator				1		[K]	COG3711	Transcriptional antiterminator					1
Bint_2841	BHWA1_00453	1.8	Bmur_0527	3e-05	BP951000_0730	3e-09		hypothetical protein	1
Bint_2842	BHWA1_00462	0.17	Bmur_2174	0.028	BP951000_1610	0.006		hypothetical protein	1
Bint_2872	No Hit	NA	Bmur_1565	6.2	BP951000_1547	4.2		hypothetical protein	1
Bint_2892	BHWA1_00109	1.9	Bmur_0226	2.8	BP951000_1931	1.5		hypothetical protein	1

## Sheet: H
Genes specific for B. hyodysenteriae WA1 and responding best hit in B. intermedia PWS/AT, B. murdochii 56-150T and B. pilosicoli 95/100 (Chromosomal comparison)
B. hyodysenteriae WA1	B. intermedia PWS/AT	e-value	B. murdochii 56-150T	e-value	B. pilosicoli 95/100	e-value		Annotation	Hypothetical	Phage	Virulence	Other			COG		[C]	[E]	[G]	[GT]	[O]	[QR]	[R]	[S]
BHWA1_00001	Bint_2161	0.15	Bmur_2241	0.28	BP951000_1993	0.009		hypothetical protein	1
BHWA1_00022	Bint_1046	2.1	Bmur_2755	4.6	BP951000_0068	2.6		hypothetical protein	1
BHWA1_00026	No Hit	NA	Bmur_2316	8.1	BP951000_0276	0.38		hypothetical protein	1
BHWA1_00128	Bint_0412	7e-06	Bmur_0556	0.004	BP951000_0779	0.002		hypothetical protein	1					[QR]	COG5	SAM-dependent methyltransferases						1
BHWA1_00373	Bint_1014	0.002	Bmur_2104	0.005	BP951000_2338	0.009		(hypothetical protein) papain-like cysteine peptidase			1
BHWA1_00406	Bint_1442	0.32	Bmur_1564	1e-05	BP951000_0173	0.001		type1 restriction modification enzyme				1
BHWA1_00475	Bint_1017	0.059	Bmur_0699	0.29	BP951000_1280	0.006		hypothetical protein	1
BHWA1_00507	Bint_2838	0.78	No Hit	NA	BP951000_0181	7.8		hypothetical protein	1
BHWA1_00508	Bint_2522	4.0	Bmur_2780	2.1	BP951000_0676	1.7		hypothetical protein	1
BHWA1_00516	Bint_2391	0.16	Bmur_1094	0.016	BP951000_0953	0.51		hypothetical protein	1
BHWA1_00556	Bint_1573	4e-06	Bmur_0390	1e-05	BP951000_0880	3e-07		Methyltransferase type 11				1		[QR]	COG5	SAM-dependent methyltransferases						1
BHWA1_00560	Bint_2486	0.091	Bmur_1977	0.14	BP951000_1821	0.63		hypothetical protein	1
BHWA1_00571	Bint_2141	2.3	Bmur_2014	2.3	BP951000_1948	1.7		ethanolamine utilization protein				1		[E]	COG3192	Ethanolamine utilization protein		1
BHWA1_00574	No Hit	N/A	Bmur_0367	2e-09	No Hit	NA		hypothetical protein	1
BHWA1_00590	Bint_0167	1.2	Bmur_1394	3.3	BP951000_0152	2.1		ankyrin repeat-containing protein			1
BHWA1_00599	Bint_1242	0.30	Bmur_0542	0.99	BP951000_1138	1.0		acetyltransferase, GT family				1
BHWA1_00651	Bint_1293	1.6	Bmur_2771	1.9	BP951000_0943	3.9		hypothetical protein	1
BHWA1_00690	Bint_0612	0.009	Bmur_0873	0.010	BP951000_0656	0.011		hypothetical protein	1
BHWA1_00698	Bint_2473	2.5	Bmur_1827	0.22	BP951000_0863	1.3		conserved hypothetical protein	1
BHWA1_00722	No Hit	NA	Bmur_2288	1.1	BP951000_1340	3.4		hypothetical protein	1
BHWA1_00723	Bint_1455	1.3	Bmur_0671	2.6	BP951000_0842	0.26		hypothetical protein	1
BHWA1_00728	Bint_0256	7e-05	Bmur_1256	2e-06	BP951000_0785	0.010		hypothetical protein	1
BHWA1_00729	Bint_1569	0.011	Bmur_0387	0.008	BP951000_0190	2.3		hypothetical protein	1
BHWA1_00825	Bint_1656	1e-07	No Hit	NA	BP951000_1414	0.76		hypothetical protein	1
BHWA1_00826	Bint_1015	1e-06	Bmur_2101	4e-08	BP951000_1077	0.001		glycosyl transferase, family 8				1
BHWA1_00828	Bint_1460	1e-05	Bmur_1962	0.009	BP951000_2338	0.0003		hypothetical protein	1
BHWA1_00830	Bint_1123	8.4	Bmur_0367	0.0002	BP951000_0197	0.63		hypothetical protein	1
BHWA1_00839	Bint_1194	7.8	Bmur_1050	8.1	BP951000_1260	6.3		hypothetical protein	1
BHWA1_00861	Bint_2624	0.019	Bmur_1656	0.18	BP951000_1572	0.31		conserved hypothetical protein	1					[R]	COG727	Predicted Fe-S-cluster oxidoreductase							1
BHWA1_00862	Bint_0312	0.13	Bmur_1958	0.50	BP951000_0235	0.16		transmembrane protein			1
BHWA1_00863	Bint_1258	1.8	Bmur_2702	1.4	BP951000_0515	1.3		hypothetical protein	1
BHWA1_00864	Bint_2249	1.2	Bmur_1816	0.98	BP951000_2210	0.082		hypothetical protein	1
BHWA1_00865	Bint_0447	0.62	Bmur_2530	1.1	BP951000_0403	1.6		hypothetical protein	1
BHWA1_01027	Bint_2055	1e-07	Bmur_1503	1.7	BP951000_2128	3.6		hypothetical protein	1
BHWA1_01035	Bint_1377	0.85	Bmur_0095	0.66	BP951000_1554	0.061		hypothetical protein	1
BHWA1_01060	Bint_2093	2e-06	Bmur_0551	0.20	BP951000_0355	4e-07		hypothetical protein	1
BHWA1_01061	Bint_2093	2e-07	Bmur_0815	2.2	BP951000_0355	5e-08		hypothetical protein	1
BHWA1_01062	Bint_2093	2e-07	Bmur_0815	2.2	BP951000_0355	5e-08		hypothetical protein	1
BHWA1_01063	Bint_2093	2e-07	Bmur_0815	2.2	BP951000_0355	5e-08		hypothetical protein	1
BHWA1_01101	Bint_2128	6e-09	Bmur_1090	2.5	BP951000_1915	0.57		hypothetical protein	1
BHWA1_01103	Bint_1955	1.1	Bmur_2604	2.9	BP951000_1844	2.2		hypothetical protein	1
BHWA1_01133	Bint_2720	0.25	Bmur_0348	0.14	BP951000_0675	0.51		hypothetical protein	1
BHWA1_01162	Bint_2143	0.99	Bmur_2459	1.1	BP951000_2044	3.2		hypothetical protein	1
BHWA1_01308	Bint_0526	0.58	Bmur_1062	0.63	BP951000_0966	0.43		conserved hypothetical protein	1
BHWA1_01311	Bint_2278	0.36	Bmur_2080	1.5	BP951000_2323	1.6		hypothetical protein	1
BHWA1_01312	Bint_1968	0.28	Bmur_2504	0.57	BP951000_0552	0.28		hypothetical protein	1
BHWA1_01314	Bint_1930	0.15	Bmur_1542	0.32	BP951000_1932	1.0		hypothetical protein	1
BHWA1_01315	Bint_1831	0.32	Bmur_0195	1.4	BP951000_1601	0.51		hypothetical protein	1					[R]	COG433	Predicted ATPase							1
BHWA1_01317	Bint_1318	0.18	Bmur_2469	0.59	BP951000_2329	1.6		hypothetical protein	1
BHWA1_01319	Bint_1564	0.25	Bmur_1463	0.17	BP951000_1359	2.5		Appr-1-p processing enzyme family protein				1		[R]	COG211	Predicted phosphatase homologous to the C-terminal domain of histone macroH2A1							1
BHWA1_01320	Bint_1702	1.9	Bmur_0229	0.24	BP951000_0198	0.98		conserved hypothetical protein	1
BHWA1_01323	Bint_1433	0.25	Bmur_0150	0.35	BP951000_1264	0.77		hypothetical protein	1
BHWA1_01324	Bint_0418	0.66	Bmur_0917	0.61	BP951000_1899	0.33		hypothetical protein	1
BHWA1_01325	Bint_1850	0.78	Bmur_2503	0.71	BP951000_1748	1.1		hypothetical protein	1
BHWA1_01326	Bint_2364	2e-09	Bmur_1094	2.3	BP951000_1409	9.9		hypothetical protein	1
BHWA1_01351	No Hit	NA	No Hit	NA	BP951000_2162	6.9		hypothetical protein	1
BHWA1_01384	Bint_2267	1.9	Bmur_1358	1.5	BP951000_1672	2.0		hypothetical protein	1
BHWA1_01520	Bint_1811	2.7	No Hit	NA	BP951000_0288	4.6		hypothetical protein	1
BHWA1_01611	Bint_2594	0.89	Bmur_2493	8.7	BP951000_0413	6.5		hypothetical protein	1
BHWA1_01624	Bint_0055	2.7	Bmur_1222	2.2	BP951000_1102	3.8		hypothetical protein	1
BHWA1_01631	Bint_2064	0.068	Bmur_0784	0.021	BP951000_0176	0.13		hypothetical protein	1
BHWA1_01655	Bint_2060	3.6	Bmur_1612	0.0002	BP951000_1738	1.8		hypothetical protein	1
BHWA1_01685	Bint_2448	0.20	Bmur_2031	0.32	BP951000_1280	0.0009		radical SAM superfamily				1
BHWA1_01688	Bint_0505	2.8	Bmur_0312	4.3	BP951000_0743	2.8		hypothetical protein	1
BHWA1_01689	No Hit	NA	Bmur_0807	5.5	No Hit	NA		hypothetical protein	1
BHWA1_01696	Bint_2066	4e-06	Bmur_0180	0.017	BP951000_1322	0.027		hypothetical protein	1
BHWA1_01697	Bint_0749	0.11	Bmur_2301	0.55	BP951000_0960	1.1		hypothetical protein	1
BHWA1_01730	Bint_0816	0.62	Bmur_1011	0.62	BP951000_2287	0.77		hypothetical protein	1
BHWA1_01738	Bint_1014	3e-08	Bmur_2059	0.0002	BP951000_2338	8e-05		putative methyltransferase				1		[QR]	COG5	SAM-dependent methyltransferases						1
BHWA1_01773	Bint_2238	2e-08	Bmur_0716	9e-09	BP951000_1602	2e-09		putative phosphotransferase system enzyme IIA				1		[GT]	COG1762	Phosphotransferase system mannitol/fructose-specific IIA domain (Ntr-type)				1
BHWA1_01791	Bint_0030	4.2	Bmur_1532	3.8	BP951000_1889	3.3		hypothetical protein	1
BHWA1_01806	Bint_2464	0.72	Bmur_2334	0.14	BP951000_0869	0.16		hypothetical protein	1
BHWA1_01819	Bint_2606	0.82	Bmur_0694	1.3	BP951000_2132	1.7		hypothetical protein	1
BHWA1_01847	Bint_2847	1.1	Bmur_1653	0.19	BP951000_1377	0.65		OrfC		1
BHWA1_01897	Bint_2809	2e-05	Bmur_1393	6e-05	BP951000_0354	0.066		hypothetical protein	1
BHWA1_01936	Bint_0663	3.6	Bmur_0848	8.9	BP951000_0777	7.3		hypothetical protein	1
BHWA1_01946	Bint_1360	0.038	Bmur_2712	0.79	BP951000_2245	0.34		hypothetical protein	1
BHWA1_01953	Bint_0884	1.7	Bmur_2275	1.2	BP951000_0756	0.30		hypothetical protein	1
BHWA1_01980	Bint_2641	0.57	Bmur_2587	1.4	BP951000_0795	0.69		SMR, Small MutS-related domain protein				1
BHWA1_01982	Bint_1647	3.0	Bmur_1157	4e-06	BP951000_0697	0.005		hypothetical protein	1
BHWA1_02023	Bint_2768	6.1	Bmur_0449	3.4	BP951000_0148	4.1		hypothetical protein	1
BHWA1_02066	Bint_0098	0.56	Bmur_2328	1.9	BP951000_2073	0.82		hypothetical protein	1
BHWA1_02067	Bint_1666	5.2	Bmur_0421	3.2	BP951000_0172	2.3		hypothetical protein	1
BHWA1_02088	Bint_0422	0.003	Bmur_0554	7e-05	BP951000_2056	0.24		hypothetical protein	1
BHWA1_02090	Bint_1391	0.61	Bmur_2710	1.8	BP951000_1696	0.37		citrate lyase, gamma subunit				1
BHWA1_02091	Bint_0666	0.49	Bmur_0150	1.7	BP951000_0110	0.041		citrate (pro-3S)-lyase, beta subunit				1		[G]	COG231	Citrate lyase beta subunit			1
BHWA1_02092	Bint_2258	0.42	Bmur_0961	0.51	BP951000_0639	0.13		citrate lyase, alpha subunit				1		[C]	COG351	Citrate lyase, alpha subunit	1
BHWA1_02093	Bint_0996	0.15	Bmur_2619	1.2	BP951000_2063	1.2		conserved hypothetical protein	1					[S]	COG3181	Uncharacterized protein conserved in bacteria								1
BHWA1_02094	Bint_2448	0.58	Bmur_2031	0.45	BP951000_2221	0.59		hypothetical protein	1
BHWA1_02095	Bint_2047	0.23	Bmur_2037	0.35	BP951000_1892	0.29		conserved hypothetical protein	1					[S]	COG3333	Uncharacterized protein conserved in bacteria								1
BHWA1_02103	Bint_1362	0.85	Bmur_1782	4e-09	BP951000_1899	5.3		hypothetical protein	1
BHWA1_02156	Bint_2768	8.0	Bmur_1499	5.9	No Hit	NA		hypothetical protein	1
BHWA1_02157	Bint_0507	0.30	Bmur_2187	0.32	BP951000_0467	0.64		hypothetical protein	1
BHWA1_02158	Bint_1523	0.14	Bmur_1882	0.11	BP951000_1360	0.15		hypothetical protein	1
BHWA1_02159	Bint_2593	0.100	Bmur_0258	0.28	BP951000_0690	0.52		hypothetical protein	1
BHWA1_02164	Bint_2169	2.8	Bmur_1125	0.37	BP951000_1640	2.2		hypothetical protein	1
BHWA1_02181	Bint_2568	1.1	Bmur_0970	0.27	BP951000_1881	1.3		hypothetical protein	1
BHWA1_02258	Bint_2578	0.76	No Hit	NA	BP951000_1215	3.1		hypothetical protein	1
BHWA1_02259	Bint_0531	2.0	Bmur_0980	0.19	BP951000_0416	0.019		YcfA-like protein				1
BHWA1_02279	Bint_1016	1.5	Bmur_2111	1.2	No Hit	NA		hypothetical protein	1
BHWA1_02284	Bint_0935	6.6	Bmur_2517	5.0	No Hit	NA		hypothetical protein	1
BHWA1_02312	Bint_1321	0.54	Bmur_1946	2.1	BP951000_1262	2.1		hypothetical protein	1
BHWA1_02335	Bint_1849	1.4	Bmur_1007	1.2	BP951000_1905	1.0		hypothetical protein	1
BHWA1_02350	Bint_2325	1.1	No Hit	NA	BP951000_1669	0.60		hypothetical protein, Serine rich	1
BHWA1_02362	Bint_2313	0.028	Bmur_2085	0.010	BP951000_2334	1.6		hypothetical protein	1
BHWA1_02369	Bint_0657	0.12	Bmur_0852	0.005	BP951000_0167	0.10		hypothetical protein	1
BHWA1_02371	Bint_0295	2.5	No Hit	NA	BP951000_0962	1.8		hypothetical protein	1
BHWA1_02399	Bint_0749	0.0008	Bmur_1994	0.0004	BP951000_2051	0.0003		hypothetical protein	1
BHWA1_02404	Bint_0002	0.005	Bmur_1442	0.004	BP951000_0988	0.003		hypothetical protein	1
BHWA1_02432	Bint_0750	0.38	Bmur_1192	0.46	BP951000_1603	1.8		pyrrolidone-carboxylate peptidase (N-terminal pyroglutamyl peptidase)			1			[O]	COG239	Pyrrolidone-carboxylate peptidase (N-terminal pyroglutamyl peptidase)					1
BHWA1_02434	Bint_1449	1.2	Bmur_0125	1.5	BP951000_0915	1.4		hypothetical protein	1
BHWA1_02526	No Hit	NA	Bmur_2424	5.8	BP951000_2228	2.1		hypothetical protein	1
BHWA1_02573	Bint_0256	0.81	Bmur_0981	2e-06	BP951000_0361	1e-06		hypothetical protein	1					[S]	COG1598	Uncharacterized conserved protein								1
BHWA1_02579	Bint_1161	0.093	Bmur_1382	0.048	BP951000_0122	0.34		hypothetical protein	1
BHWA1_02600	Bint_1544	2.9	No Hit	NA	BP951000_1780	6.2		hypothetical protein	1
BHWA1_02652	Bint_1327	0.87	Bmur_0589	2.9	BP951000_2073	1.1		hypothetical protein	1

## Sheet: M
Genes specific for B. murdochii 56-150T and responding best hit in B. intermedia PWS/AT, B. hyodysenteriae WA1 and B. pilosicoli 95/100 (Chromosomal comparison)
B. murdochii 56-150T	B. intermedia PWS/AT	e-value	B. hyodysenteriae WA1	e-value	B. pilosicoli 95/100	e-value		Annotation	Hypothetical	Phage	Virulence	Other			COG		[C]	[E]	[EH]	[G]	[I]	[K]	[KL]	[L]	[M]	[O]	[P]	[R]	[S]	[V]
Bmur_0026	Bint_1639	0.86	BHWA1_01979	0.38	BP951000_2202	0.53		hypothetical protein	1
Bmur_0027	Bint_1352	0.39	BHWA1_00363	0.40	BP951000_0591	0.026		hypothetical protein	1
Bmur_0028	Bint_2689	0.053	BHWA1_02018	0.15	BP951000_1517	0.81		hypothetical protein	1
Bmur_0029	Bint_1849	0.17	BHWA1_00775	0.16	BP951000_1927	1.2		hypothetical protein	1
Bmur_0030	Bint_0450	0.54	BHWA1_01400	0.076	BP951000_1871	2.9		hypothetical protein	1
Bmur_0031	Bint_0858	0.36	BHWA1_02633	0.48	BP951000_2275	1.0		hypothetical protein	1
Bmur_0113	Bint_2863	0.073	BHWA1_01698	0.068	BP951000_1773	0.010		hypothetical protein	1
Bmur_0115	Bint_1675	1.9	BHWA1_01695	0.60	BP951000_0678	3.0		hypothetical protein	1
Bmur_0116	Bint_1432	0.093	BHWA1_00452	0.077	BP951000_0628	0.11		hypothetical protein	1
Bmur_0134	Bint_2830	0.14	BHWA1_01880	0.14	BP951000_2307	0.016		UDP-N-acetylglucosamine 2-epimerase				1		[M]	COG381	UDP-N-acetylglucosamine 2-epimerase									1
Bmur_0137	Bint_1726	0.001	BHWA1_01744	0.12	BP951000_1384	0.096		NAD-dependent epimerase/dehydratase				1		[M]	COG191	dTDP-4-dehydrorhamnose reductase									1
Bmur_0139	Bint_1454	1e-06	BHWA1_01157	0.002	BP951000_0002	2e-05		hypothetical protein	1
Bmur_0278	Bint_1521	0.39	BHWA1_00572	2.5	BP951000_1164	0.75		hypothetical protein	1
Bmur_0294	Bint_1236	3e-06	BHWA1_00578	8e-07	BP951000_0824	1e-05		hypothetical protein	1
Bmur_0332	Bint_1461	1.0	BHWA1_01872	1.4	BP951000_0509	0.67		hypothetical protein	1
Bmur_0367	Bint_0162	4.2	BHWA1_00574	2e-09	BP951000_1377	6.6		hypothetical protein	1
Bmur_0505	Bint_2886	7.2	No Hit	NA	No Hit	NA		hypothetical protein	1
Bmur_0527	Bint_2841	3e-05	BHWA1_02157	8.4	BP951000_0730	9e-05		Av71 muscle cell intermediate filament, putative				1
Bmur_0571	Bint_0891	1.8	BHWA1_00945	1.1	BP951000_1604	0.31		conserved hypothetical protein	1
Bmur_0579	Bint_1581	0.25	BHWA1_00403	0.23	BP951000_0509	0.64		hypothetical protein	1
Bmur_0599	Bint_1176	1.4	BHWA1_01977	1.0	BP951000_0164	0.88		hypothetical protein	1
Bmur_0626	Bint_2035	0.40	BHWA1_01006	0.84	BP951000_1671	0.71		Capsular polysaccharide biosynthesis protein- like protein				1		[G]	COG4421	Capsular polysaccharide biosynthesis protein				1
Bmur_0641	Bint_0363	0.022	BHWA1_01487	0.020	BP951000_0810	0.22		iron-sulfur binding reductase				1
Bmur_0643	Bint_2448	0.027	BHWA1_02233	0.26	BP951000_0570	0.54		Protein of unknown function DUF2064	1					[S]	COG3222	Uncharacterized protein conserved in bacteria													1
Bmur_0644	Bint_2094	5.3	BHWA1_01318	9.7	BP951000_1137	0.91		YciC				1
Bmur_0645	Bint_2303	0.073	BHWA1_01453	0.42	BP951000_0562	0.048		conserved hypothetical protein	1
Bmur_0646	Bint_2909	0.37	BHWA1_01792	0.35	BP951000_1692	0.43		SNARE associated Golgi protein-related protein				1		[S]	COG398	Uncharacterized conserved protein													1
Bmur_0647	Bint_0685	1.2	BHWA1_00034	0.25	BP951000_1509	2.7		SNARE associated Golgi protein-related protein				1		[S]	COG398	Uncharacterized conserved protein													1
Bmur_0670	Bint_2008	0.77	BHWA1_01618	0.71	BP951000_0751	0.16		conserved hypothetical protein	1					[R]	COG291	Putative NADH-flavin reductase												1
Bmur_0671	Bint_2813	0.011	BHWA1_01893	0.019	BP951000_1184	0.009		conserved hypothetical protein	1					[K]	COG846	NAD-dependent protein deacetylases, SIR2 family						1
Bmur_0672	Bint_2435	0.48	BHWA1_02246	0.19	BP951000_1316	0.19		Appr-1-p processing domain protein				1		[R]	COG211	Predicted phosphatase homologous to the C-terminal domain of histone macroH2A1												1
Bmur_0720	Bint_2592	0.41	BHWA1_01446	0.81	BP951000_0869	0.040		hypothetical protein	1
Bmur_0721	Bint_1843	1.8	BHWA1_01642	2.5	BP951000_0865	0.022		ferlin				1
Bmur_0722	Bint_2760	0.16	BHWA1_02328	1.4	BP951000_0931	0.61		hypothetical protein	1
Bmur_0727	Bint_0507	0.014	BHWA1_01070	0.21	BP951000_0815	0.044		hypothetical protein	1
Bmur_0737	Bint_0981	7e-06	BHWA1_00874	3e-09	BP951000_0423	0.14		conserved hypothetical protein	1
Bmur_0783	Bint_2695	0.007	BHWA1_01822	0.005	BP951000_0038	0.014		5-methylcytosine restriction system component- like protein				1
Bmur_0785	Bint_2832	0.28	BHWA1_01877	0.12	BP951000_1432	0.47		hypothetical protein	1
Bmur_0786	Bint_2832	0.30	BHWA1_01877	0.13	BP951000_1432	0.53		hypothetical protein	1
Bmur_0789	Bint_1935	6e-07	BHWA1_00066	9e-07	BP951000_0724	5e-08		D-serine ammonia-lyase				1		[E]	COG348	D-serine dehydratase		1
Bmur_0791	Bint_0992	0.0006	BHWA1_00857	0.0004	BP951000_1926	6e-05		transcriptional regulator, XRE family				1		[K]	COG1396	Predicted transcriptional regulators						1
Bmur_0800	Bint_2742	0.062	BHWA1_02587	0.33	BP951000_2300	0.54		formate/nitrite transporter				1		[P]	COG2116	Formate/nitrite family of transporters											1
Bmur_0842	Bint_2465	0.12	BHWA1_02213	0.11	BP951000_0839	0.69		conserved hypothetical protein	1
Bmur_0852	Bint_2303	1e-05	BHWA1_01196	9e-05	BP951000_0167	3e-09		hypothetical protein	1
Bmur_0859	Bint_1663	0.23	BHWA1_01865	0.53	BP951000_1613	1.7		hypothetical protein	1
Bmur_0871	Bint_0614	4e-08	BHWA1_01238	2e-07	BP951000_2056	0.005		hypothetical protein	1
Bmur_0905	Bint_0574	0.008	BHWA1_01279	2e-06	BP951000_1579	0.0001		conserved hypothetical protein	1
Bmur_0919	Bint_1424	0.20	BHWA1_00444	0.16	BP951000_0785	0.16		hypothetical protein	1
Bmur_0920	Bint_0752	1.5	BHWA1_00573	5.5	BP951000_1157	0.098		conserved hypothetical protein	1					[V]	COG732	Restriction endonuclease S subunits														1
Bmur_0970	Bint_1098	1.1	BHWA1_02181	0.027	BP951000_1062	0.98		conserved hypothetical protein	1
Bmur_1002	Bint_2336	0.047	BHWA1_02339	4e-05	BP951000_0781	0.0005		conserved hypothetical protein	1
Bmur_1026	Bint_2222	0.74	BHWA1_02442	0.60	BP951000_0847	0.64		hypothetical protein	1
Bmur_1038	Bint_1623	0.0003	BHWA1_01865	0.080	BP951000_0293	0.034		hypothetical protein	1
Bmur_1078	Bint_2509	4.2	No Hit	NA	BP951000_0319	0.0006		hypothetical protein	1
Bmur_1088	Bint_0986	0.008	BHWA1_00868	0.025	BP951000_1562	1.0		extracellular solute-binding protein family 1				1		[G]	COG1653	ABC-type sugar transport system, periplasmic component				1
Bmur_1138	Bint_1886	0.054	BHWA1_02484	0.072	BP951000_1666	0.23		conserved hypothetical protein	1					[R]	COG1237	Metal-dependent hydrolases of the beta-lactamase superfamily II												1
Bmur_1158	Bint_0507	0.26	BHWA1_00383	3.7	BP951000_0699	3e-07		hypothetical protein	1
Bmur_1161	Bint_2767	0.29	BHWA1_01933	0.44	BP951000_1439	0.063		hypothetical protein	1
Bmur_1169	Bint_2282	0.0001	BHWA1_02388	7e-05	BP951000_0117	0.002		hypothetical protein	1
Bmur_1176	Bint_0632	0.97	BHWA1_01221	0.13	BP951000_1158	0.31		protein of unknown function DUF1349	1					[S]	COG356	Uncharacterized conserved protein													1
Bmur_1177	Bint_0191	0.43	BHWA1_01331	0.35	BP951000_1533	0.33		hypothetical protein	1
Bmur_1224	Bint_0028	0.46	BHWA1_01744	0.35	BP951000_0623	0.33		CRISPR-associated protein Cas6				1
Bmur_1225	Bint_0583	0.067	BHWA1_01270	0.070	BP951000_0290	0.64		CRISPR-associated protein, CXXC-CXXC region				1
Bmur_1226	Bint_1450	0.062	BHWA1_01285	1.5	BP951000_1830	0.23		CRISPR-associated autoregulator, DevR family				1		[L]	COG1857	Uncharacterized protein predicted to be involved in DNA repair								1
Bmur_1227	Bint_1509	0.80	BHWA1_01993	2.5	BP951000_1952	0.58		CRISPR-associated protein Cas5				1
Bmur_1228	Bint_2511	0.055	BHWA1_02166	0.017	BP951000_1295	0.029		CRISPR-associated helicase Cas3				1		[R]	COG123	Predicted helicases												1
Bmur_1229	Bint_2115	0.71	BHWA1_01090	0.20	BP951000_1323	0.16		CRISPR-associated protein Cas4				1		[L]	COG1468	RecB family exonuclease								1
Bmur_1230	Bint_1506	2.6	BHWA1_01347	0.86	BP951000_2274	2.1		CRISPR-associated protein Cas1				1		[L]	COG1518	Uncharacterized protein predicted to be involved in DNA repair								1
Bmur_1231	Bint_1433	1.3	BHWA1_00453	0.18	BP951000_0652	1.2		CRISPR-associated protein Cas2				1		[L]	COG1343	Uncharacterized protein predicted to be involved in DNA repair								1
Bmur_1248	Bint_0881	0.043	BHWA1_02536	0.001	BP951000_2161	0.0005		hypothetical protein	1
Bmur_1264	Bint_1985	4e-09	BHWA1_00015	4e-09	BP951000_1322	5.3		conserved hypothetical protein	1
Bmur_1278	Bint_1652	3.0	BHWA1_00254	3.4	BP951000_0358	8.1		hypothetical protein	1
Bmur_1286	Bint_2496	2.8	BHWA1_01822	1.2	BP951000_1472	0.64		hypothetical protein	1
Bmur_1287	Bint_2464	6.9	BHWA1_01260	6.7	BP951000_0791	1.7		hypothetical protein	1
Bmur_1289	Bint_1040	0.32	BHWA1_00801	0.31	BP951000_1488	0.17		STAM (AMSH)-SH3 domain associated-like protein				1
Bmur_1291	Bint_1230	1.7	BHWA1_00050	0.52	BP951000_2092	0.83		hypothetical protein	1
Bmur_1316	Bint_0886	5.6	BHWA1_00577	5.7	BP951000_1488	3e-08		Protein of unknown function DUF1778	1
Bmur_1317	Bint_1892	0.026	BHWA1_00109	0.032	BP951000_1931	0.12		hypothetical protein	1
Bmur_1318	Bint_2459	2.0	BHWA1_02222	1.8	BP951000_1037	0.27		hypothetical protein	1
Bmur_1319	Bint_1485	0.39	BHWA1_00485	0.47	BP951000_2285	0.14		conserved hypothetical protein	1
Bmur_1322	Bint_1894	0.70	BHWA1_00072	0.18	BP951000_0852	0.29		hypothetical protein	1
Bmur_1325	Bint_2255	1.6	BHWA1_00249	2.0	BP951000_1493	2e-08		hypothetical protein	1
Bmur_1326	Bint_1002	3.8	BHWA1_00147	6.5	BP951000_0706	1.1		conserved hypothetical protein	1
Bmur_1328	Bint_1375	0.65	BHWA1_02051	0.15	BP951000_0103	0.60		hypothetical protein	1
Bmur_1332	Bint_0565	0.77	BHWA1_02068	1.8	BP951000_1923	0.023		conserved hypothetical protein	1
Bmur_1343	Bint_2692	0.013	BHWA1_02015	0.21	BP951000_0244	2.3		hypothetical protein	1
Bmur_1356	Bint_1413	0.58	BHWA1_00431	0.53	BP951000_2337	2.2		hypothetical protein	1
Bmur_1357	Bint_0443	1.7	BHWA1_01409	0.47	BP951000_1077	4.4		hypothetical protein	1
Bmur_1368	Bint_2776	0.58	BHWA1_01924	0.27	BP951000_1571	0.023		Type II site-specific deoxyribonuclease				1
Bmur_1370	Bint_2834	4.8	BHWA1_01198	4.4	BP951000_1440	0.012		hypothetical protein	1
Bmur_1371	Bint_0535	1e-05	BHWA1_01899	0.0005	BP951000_1439	3e-07		conserved hypothetical protein	1
Bmur_1397	Bint_1015	0.002	BHWA1_00827	0.003	BP951000_1077	0.050		hypothetical protein	1
Bmur_1415	Bint_0806	0.30	BHWA1_01955	0.48	BP951000_2032	0.064		hypothetical protein	1
Bmur_1418	Bint_0066	1e-07	BHWA1_02195	0.008	BP951000_1210	2e-07		hypothetical protein	1
Bmur_1437	Bint_1978	0.31	BHWA1_00126	0.46	BP951000_0383	0.20		hypothetical protein	1
Bmur_1440	Bint_0222	0.28	BHWA1_01620	0.23	BP951000_0161	0.37		hypothetical protein	1
Bmur_1442	Bint_0029	5e-07	BHWA1_01745	3e-08	BP951000_1890	7e-05		hypothetical protein	1
Bmur_1464	Bint_2671	1e-05	BHWA1_02033	8e-06	BP951000_0063	0.0001		Ankyrin			1
Bmur_1465	Bint_2881	0.27	BHWA1_00637	0.12	BP951000_0007	0.50		hypothetical protein	1
Bmur_1466	Bint_0968	0.10	BHWA1_00891	0.019	BP951000_0873	0.015		hypothetical protein	1
Bmur_1472	Bint_2744	0.002	BHWA1_01959	0.0009	BP951000_0801	0.001		FAD dependent oxidoreductase				1
Bmur_1473	Bint_1370	1e-07	BHWA1_01735	0.18	BP951000_1327	8e-05		hypothetical protein	1
Bmur_1476	Bint_1449	0.007	BHWA1_00180	0.97	BP951000_0076	1.2		hypothetical protein	1
Bmur_1477	Bint_0878	0.52	BHWA1_02040	0.58	BP951000_1152	0.48		Xylose isomerase domain protein TIM barrel				1
Bmur_1481	Bint_1324	0.98	BHWA1_00336	0.86	BP951000_0030	1.7		conserved hypothetical protein	1
Bmur_1491	Bint_2117	0.46	BHWA1_01092	1.1	BP951000_0065	0.74		hypothetical protein	1
Bmur_1492	Bint_2089	2.5	BHWA1_00604	0.84	BP951000_0529	0.41		hypothetical protein	1
Bmur_1493	Bint_2695	1.3	BHWA1_00539	1.2	BP951000_0902	0.19		hypothetical protein	1
Bmur_1494	Bint_2245	1.0	BHWA1_02115	1.7	BP951000_1840	1.7		hypothetical protein	1
Bmur_1511	Bint_0530	0.58	BHWA1_00153	0.001	BP951000_1842	0.004		Carboxylesterase type B				1		[I]	COG2272	Carboxylesterase type B					1
Bmur_1517	No Hit	NA	No Hit	NA	No Hit	NA		hypothetical protein	1
Bmur_1557	Bint_2871	0.096	BHWA1_01678	0.014	BP951000_1079	1.6		conserved hypothetical protein	1
Bmur_1576	Bint_2896	0.33	BHWA1_00641	0.15	BP951000_1836	0.79		conserved hypothetical protein	1
Bmur_1582	Bint_1166	1.6	BHWA1_00896	0.20	BP951000_1912	2.1		conserved hypothetical protein	1
Bmur_1589	Bint_1509	0.021	BHWA1_00506	0.041	BP951000_1139	0.070		hypothetical protein	1
Bmur_1598	Bint_1753	2e-05	BHWA1_00148	4e-05	BP951000_0601	1.8		transcriptional regulator, BadM/Rrf2 family				1		[K]	COG1959	Predicted transcriptional regulator						1
Bmur_1599	Bint_0125	0.87	BHWA1_01125	2.0	BP951000_1915	1.9		hybrid cluster protein				1		[C]	COG1151	6Fe-6S prismane cluster-containing protein	1
Bmur_1619	Bint_2777	1.0	BHWA1_00285	0.28	BP951000_1540	0.61		hypothetical protein	1
Bmur_1620	Bint_1996	0.057	BHWA1_00968	0.053	BP951000_0550	0.29		hypothetical protein	1
Bmur_1645	Bint_2727	3.9	No Hit	NA	BP951000_0901	0.15		hypothetical protein	1
Bmur_1675	Bint_1230	1.7	BHWA1_00050	0.52	BP951000_2092	0.83		hypothetical protein	1
Bmur_1700	Bint_0886	5.6	BHWA1_00577	5.7	BP951000_1488	3e-08		Protein of unknown function DUF1778	1
Bmur_1701	Bint_1892	0.026	BHWA1_00109	0.030	BP951000_1931	0.11		hypothetical protein	1
Bmur_1702	Bint_2459	2.2	BHWA1_02222	2.1	BP951000_1037	0.28		hypothetical protein	1
Bmur_1703	Bint_1485	0.39	BHWA1_00485	0.47	BP951000_2285	0.14		conserved hypothetical protein	1
Bmur_1706	Bint_0980	0.73	BHWA1_00072	0.63	BP951000_1828	0.067		hypothetical protein	1
Bmur_1708	Bint_0020	2.6	BHWA1_01804	1.3	BP951000_2158	0.33		hypothetical protein	1
Bmur_1710	Bint_2255	1.6	BHWA1_00249	2.0	BP951000_1493	2e-08		hypothetical protein	1
Bmur_1711	Bint_1002	3.8	BHWA1_00147	6.5	BP951000_0706	1.1		conserved hypothetical protein	1
Bmur_1713	Bint_0144	0.48	BHWA1_02051	0.12	BP951000_0103	0.68		hypothetical protein	1
Bmur_1717	Bint_2451	0.66	BHWA1_02068	0.66	BP951000_1923	0.10		conserved hypothetical protein	1
Bmur_1719	Bint_0482	0.75	BHWA1_00068	0.82	BP951000_0726	0.72		sensor histidine kinase				1
Bmur_1744	Bint_0538	6e-06	BHWA1_00704	0.0004	BP951000_0555	9e-06		DNA methyltransferase				1		[V]	COG12	Type II restriction enzyme, methylase subunits														1
Bmur_1746	Bint_2796	0.015	BHWA1_01907	0.34	BP951000_0267	0.27		PilT protein domain protein				1
Bmur_1747	Bint_1229	1.7	BHWA1_02192	0.60	BP951000_0544	0.96		protein of unknown function DUF955	1					[E]	COG2856	Predicted Zn peptidase		1
Bmur_1784	Bint_1415	4.8	BHWA1_02487	1.1	BP951000_0477	1.5		conserved hypothetical protein	1
Bmur_1786	Bint_2222	0.032	BHWA1_02442	1.1	BP951000_0628	0.092		hypothetical protein	1
Bmur_1801	Bint_0764	0.38	BHWA1_01767	0.31	BP951000_1514	0.14		hypothetical protein	1
Bmur_1858	Bint_2148	6.1	BHWA1_01389	2.5	No Hit	NA		ribosomal protein L36				1
Bmur_1879	Bint_2296	0.12	BHWA1_02375	0.11	BP951000_0172	0.94		Radical SAM domain protein				1		[O]	COG62	Organic radical activating enzymes										1
Bmur_1881	Bint_2903	0.12	BHWA1_01803	0.12	BP951000_1447	2.9		hypothetical protein	1
Bmur_1891	Bint_2319	0.0004	BHWA1_02508	0.004	BP951000_0914	0.026		SMC domain protein				1
Bmur_1893	Bint_1815	0.29	BHWA1_00757	0.25	BP951000_1092	0.16		hypothetical protein	1
Bmur_1895	Bint_0538	0.062	BHWA1_01894	1.8	BP951000_0713	0.53		RES domain protein				1
Bmur_1896	Bint_2464	1.3	BHWA1_01022	0.35	BP951000_1830	0.39		hypothetical protein	1
Bmur_1898	Bint_0648	0.84	BHWA1_01471	1.2	BP951000_1214	0.31		hypothetical protein	1
Bmur_1900	Bint_0917	0.007	BHWA1_00938	0.007	BP951000_1797	0.048		transcriptional regulator, XRE family				1
Bmur_1901	Bint_2120	0.75	BHWA1_01095	0.73	BP951000_1628	0.59		hypothetical protein	1
Bmur_1903	Bint_0820	0.48	BHWA1_02595	0.049	BP951000_0182	1.0		hypothetical protein	1
Bmur_1904	Bint_1010	0.047	BHWA1_00834	0.040	BP951000_0138	0.43		hypothetical protein	1
Bmur_1918	Bint_2590	1.5	BHWA1_00025	2.5	BP951000_1655	0.17		conserved hypothetical protein	1
Bmur_1920	Bint_1067	0.67	BHWA1_00700	0.61	BP951000_1509	1.5		hypothetical protein	1
Bmur_1921	Bint_1561	0.83	BHWA1_00845	0.40	BP951000_1863	1e-06		conserved hypothetical protein	1
Bmur_1961	Bint_2023	1.3	BHWA1_00146	0.64	BP951000_2124	0.41		conserved hypothetical protein	1
Bmur_1967	Bint_1391	1.0	BHWA1_01095	1.9	BP951000_1287	0.43		conserved hypothetical protein	1
Bmur_1993	Bint_2388	0.014	BHWA1_02286	0.001	BP951000_0168	2.8		conserved hypothetical protein	1
Bmur_2078	Bint_0916	0.93	BHWA1_01659	0.95	BP951000_1403	8e-09		hypothetical protein	1
Bmur_2100	Bint_1456	4e-06	BHWA1_01157	0.008	BP951000_1077	0.0001		hypothetical protein	1
Bmur_2103	Bint_0526	8.4	BHWA1_01331	4.4	BP951000_0481	4.6		hypothetical protein	1
Bmur_2110	Bint_1426	0.17	BHWA1_01266	0.015	BP951000_0266	0.005		Rhodanese domain protein				1		[P]	COG2897	Rhodanese-related sulfurtransferase											1
Bmur_2111	Bint_0049	0.80	BHWA1_01212	3.2	BP951000_1754	1.4		conserved hypothetical protein	1
Bmur_2119	Bint_2643	1.0	BHWA1_02056	1.0	BP951000_1276	2.7		protein of unknown function DUF1355	1					[S]	COG5426	Uncharacterized membrane protein													1
Bmur_2127	Bint_0157	1.2	BHWA1_01569	0.50	BP951000_1429	0.53		tryptophan synthase, alpha subunit				1		[E]	COG159	Tryptophan synthase alpha chain		1
Bmur_2129	Bint_2172	0.43	BHWA1_01144	0.081	BP951000_2142	0.30		Phosphoribosylanthranilate isomerase				1		[E]	COG135	Phosphoribosylanthranilate isomerase		1
Bmur_2130	Bint_2271	0.019	BHWA1_02403	0.017	BP951000_1567	0.050		Indole-3-glycerol-phosphate synthase				1		[E]	COG134	Indole-3-glycerol phosphate synthase		1
Bmur_2131	Bint_1288	1.3	BHWA1_00292	1.1	BP951000_0495	1.6		anthranilate phosphoribosyltransferase				1		[E]	COG547	Anthranilate phosphoribosyltransferase		1
Bmur_2133	Bint_1998	0.059	BHWA1_00453	1.3	BP951000_0808	1.4		Anthranilate synthase				1		[EH]	COG147	Anthranilate/para-aminobenzoate synthases component I			1
Bmur_2135	Bint_0707	0.049	BHWA1_01792	0.80	BP951000_1403	6e-07		hypothetical protein	1
Bmur_2247	Bint_2088	0.55	BHWA1_00135	0.51	BP951000_0047	0.29		DNA polymerase III, epsilon subunit				1		[L]	COG2176	DNA polymerase III, alpha subunit (gram-positive type)								1
Bmur_2248	Bint_1040	0.42	BHWA1_00801	0.40	BP951000_1488	0.25		STAM (AMSH)-SH3 domain associated-like protein				1
Bmur_2250	Bint_0921	0.97	BHWA1_00452	0.94	BP951000_0211	0.83		hypothetical protein	1
Bmur_2251	Bint_2372	1.2	BHWA1_00637	1.0	BP951000_1412	0.002		hypothetical protein	1
Bmur_2276	Bint_0886	5.6	BHWA1_00577	5.7	BP951000_1488	3e-08		Protein of unknown function DUF1778	1
Bmur_2277	Bint_1892	0.026	BHWA1_00109	0.030	BP951000_1931	0.11		hypothetical protein	1
Bmur_2278	Bint_2459	2.2	BHWA1_02222	2.1	BP951000_1037	0.28		hypothetical protein	1
Bmur_2279	Bint_1485	0.39	BHWA1_00485	0.47	BP951000_2285	0.14		conserved hypothetical protein	1
Bmur_2282	Bint_1894	2.3	BHWA1_00072	0.61	BP951000_1828	0.068		hypothetical protein	1
Bmur_2285	Bint_2255	1.6	BHWA1_00249	2.0	BP951000_1493	2e-08		hypothetical protein	1
Bmur_2286	Bint_1002	3.8	BHWA1_00147	6.5	BP951000_0706	1.1		conserved hypothetical protein	1
Bmur_2288	Bint_1375	0.65	BHWA1_02051	0.15	BP951000_0103	0.60		hypothetical protein	1
Bmur_2292	Bint_0565	0.77	BHWA1_02068	1.8	BP951000_1923	0.023		conserved hypothetical protein	1
Bmur_2296	Bint_0530	0.16	BHWA1_01899	3.1	BP951000_1439	0.001		hypothetical protein	1
Bmur_2341	Bint_0787	3e-05	BHWA1_02560	0.11	BP951000_1540	2.9		hypothetical protein	1
Bmur_2349	Bint_2397	2e-08	BHWA1_01127	3.0	BP951000_2245	0.22		conserved hypothetical protein	1
Bmur_2393	Bint_2726	0.004	BHWA1_01939	0.037	BP951000_0787	0.004		hypothetical protein	1
Bmur_2394	Bint_1180	1.8	BHWA1_00526	0.88	BP951000_1446	0.13		hypothetical protein	1
Bmur_2395	Bint_1837	0.66	BHWA1_00765	0.22	BP951000_2085	0.46		hypothetical protein	1
Bmur_2396	Bint_2365	0.10	BHWA1_00454	0.13	BP951000_1692	0.36		hypothetical protein	1
Bmur_2423	Bint_0453	0.49	BHWA1_01397	0.46	BP951000_1569	0.61		hypothetical protein	1
Bmur_2424	Bint_1814	0.36	BHWA1_01960	1.3	BP951000_0049	0.87		Capsular polysaccharide biosynthesis protein- like protein				1		[G]	COG4421	Capsular polysaccharide biosynthesis protein				1
Bmur_2451	Bint_1231	1e-05	BHWA1_00891	0.23	BP951000_2093	1e-05		hypothetical protein	1
Bmur_2505	Bint_1138	0.013	BHWA1_00652	0.012	BP951000_0614	0.007		NAD(P)H dehydrogenase (quinone)				1		[R]	COG2249	Putative NADPH-quinone reductase (modulator of drug activity B)												1
Bmur_2524	Bint_1194	2.1	BHWA1_00224	1.8	BP951000_2137	0.57		hypothetical protein	1
Bmur_2545	Bint_1749	0.78	BHWA1_00153	0.69	BP951000_0253	0.34		hypothetical protein	1
Bmur_2546	Bint_1101	0.25	BHWA1_00668	0.23	BP951000_2074	0.18		hypothetical protein	1
Bmur_2555	Bint_2571	0.28	BHWA1_01498	0.58	BP951000_0884	0.16		conserved hypothetical protein	1
Bmur_2557	Bint_2256	0.006	BHWA1_00700	0.078	BP951000_0206	0.015		helicase domain protein				1		[KL]	COG553	Superfamily II DNA/RNA helicases, SNF2 family							1
Bmur_2570	Bint_1868	0.008	BHWA1_00127	0.003	BP951000_0625	0.0003		conserved hypothetical protein	1
Bmur_2614	Bint_1876	2e-05	BHWA1_00524	0.0002	BP951000_0157	4e-05		Radical SAM domain protein				1		[R]	COG535	Predicted Fe-S oxidoreductases												1
Bmur_2642	Bint_2673	0.15	BHWA1_02008	0.40	BP951000_0994	1.2		conserved hypothetical protein	1
Bmur_2644	Bint_0674	0.031	BHWA1_01179	0.028	BP951000_0113	0.005		conserved hypothetical protein	1					[P]	COG3221	ABC-type phosphate/phosphonate transport system, periplasmic component											1
Bmur_2692	Bint_1143	0.0005	BHWA1_00643	0.0002	BP951000_0746	0.005		hypothetical protein	1
Bmur_2793	Bint_2746	3e-06	BHWA1_01957	5e-06	BP951000_0803	7e-08		agmatinase				1		[E]	COG1	Arginase/agmatinase/formimionoglutamate hydrolase, arginase family		1
Bmur_2794	Bint_2830	3.8	BHWA1_01943	0.48	BP951000_1571	0.27		spermidine synthase				1		[E]	COG421	Spermidine synthase		1
Bmur_2795	Bint_0321	0.15	BHWA1_00033	0.26	BP951000_0631	0.009		Orn/Lys/Arg decarboxylase major region				1		[E]	COG1982	Arginine/lysine/ornithine decarboxylases		1
Bmur_2796	Bint_1571	0.19	BHWA1_00415	1.0	BP951000_0482	4.9		S-adenosylmethionine decarboxylase proenzyme				1		[E]	COG1586	S-adenosylmethionine decarboxylase		1
Bmur_2827	Bint_2561	3e-07	BHWA1_02111	2e-06	BP951000_2090	0.0004		OmpA/MotB domain protein				1
Bmur_2829	Bint_1231	7e-05	BHWA1_00089	0.18	BP951000_2093	0.023		hypothetical protein	1
Bmur_2830	Bint_1231	1e-07	BHWA1_00760	0.24	BP951000_2093	0.002		hypothetical protein	1
Bmur_2831	Bint_1231	7e-07	BHWA1_00891	0.005	BP951000_2093	8e-07		hypothetical protein	1
Bmur_2832	Bint_0547	2.0	BHWA1_01305	1.6	BP951000_1587	2.3		hypothetical protein	1
Bmur_2851	Bint_0026	0.48	BHWA1_01763	0.74	BP951000_1166	0.67		hypothetical protein	1

## Sheet: P
Genes specific for B. pilosicoli 95/100 and responding best hit in B. intermedia PWS/AT, B. hyodysenteriae WA1 and B. murdochii 56-150T (Chromosomal comparison)
B. pilosicoli 95/100	B. intermedia PWS/AT	e-value	B. hyodysenteriae WA1	e-value	B. murdochii 56-150T	e-value		Annotation	Hypothetical	Phage	Virulence	Other			COG		[C]	[E]	[ER]	[G]	[GEPR]	[I]	[K]	[L]	[N]	[S]	[T]	[V]
BP951000_0001	Bint_1460	0.0006	BHWA1_01738	0.0001	Bmur_0139	0.002		TPR domain-containing protein				1		[G]	COG3594	Fucose 4-O-acetylase and related acetyltransferases				1
BP951000_0003	Bint_1460	0.002	BHWA1_02595	0.0002	Bmur_2415	0.003		family 9 glycosyltransferase				1
BP951000_0004	Bint_1586	0.14	BHWA1_00398	0.13	Bmur_2586	0.082		hypothetical protein	1
BP951000_0037	Bint_1904	8.2	BHWA1_02202	8.4	Bmur_0916	5.7		ankyrin repeat-containing protein			1
BP951000_0042	Bint_1877	2.1	BHWA1_00784	1.9	Bmur_0321	0.49		hypothetical protein	1
BP951000_0109	No Hit	NA	No Hit	NA	Bmur_2131	1.5		hypothetical protein	1
BP951000_0177	Bint_1209	1.5	BHWA1_00014	1.1	Bmur_1490	0.42		hypothetical protein	1
BP951000_0178	Bint_1871	0.56	No Hit	NA	No Hit	NA		hypothetical protein	1
BP951000_0210	Bint_1447	3.3	No Hit	NA	Bmur_0127	5.6		hypothetical protein	1
BP951000_0219	Bint_1500	9.1	BHWA1_01034	8.3	Bmur_2771	7.1		hypothetical protein	1
BP951000_0225	Bint_2904	6.2	BHWA1_02577	3e-06	Bmur_2225	2e-05		hypothetical protein	1
BP951000_0276	Bint_0670	0.17	BHWA1_01183	0.059	Bmur_2530	1.1		alpha-galactosidase				1
BP951000_0289	Bint_0847	3.4	BHWA1_02620	3.1	Bmur_1057	1.3		nitrate/nitrite transporter, NarK				1		[GEPR]	COG477	Permeases of the major facilitator superfamily					1
BP951000_0319	No Hit	NA	No Hit	NA	Bmur_1078	0.0008		hypothetical protein	1
BP951000_0333	Bint_2300	0.005	BHWA1_02038	0.034	Bmur_1580	0.63		hypothetical protein	1
BP951000_0334	Bint_2660	0.32	BHWA1_02038	1.1	Bmur_0984	0.063		hypothetical protein	1
BP951000_0335	Bint_0002	0.006	BHWA1_02453	0.010	Bmur_1275	0.007		hypothetical protein	1
BP951000_0336	Bint_0535	0.003	BHWA1_00854	0.012	Bmur_1055	0.002		hypothetical protein	1
BP951000_0362	Bint_1602	0.40	BHWA1_00322	0.15	Bmur_1503	1.2		hypothetical protein	1
BP951000_0373	Bint_0419	0.55	BHWA1_01429	0.029	Bmur_0564	0.76		glycerophosphoryl diester phosphodiesterase family protein				1		[C]	COG584	Glycerophosphoryl diester phosphodiesterase	1
BP951000_0394	Bint_1351	0.17	BHWA1_00737	0.071	Bmur_0658	0.043		alpha-L-fucosidase				1		[G]	COG3669	Alpha-L-fucosidase				1
BP951000_0415	Bint_0751	0.67	BHWA1_00817	1.2	Bmur_0694	0.50		hypothetical protein	1					[S]	COG1598	Uncharacterized conserved protein										1
BP951000_0416	Bint_1733	1.1	BHWA1_02574	0.002	Bmur_0980	0.016		YcfA family protein				1		[N]	COG1724	Predicted periplasmic or secreted lipoprotein									1
BP951000_0556	Bint_2030	0.84	BHWA1_01001	0.77	Bmur_2245	0.46		hypothetical protein	1
BP951000_0557	Bint_2097	1.5	BHWA1_00205	2.1	Bmur_1727	0.065		hypothetical protein	1
BP951000_0558	Bint_1433	0.009	BHWA1_00453	0.066	Bmur_0150	0.73		putative chromosome segregation ATPase				1
BP951000_0577	Bint_1397	0.20	BHWA1_00684	0.82	Bmur_2523	1.7		hypothetical protein	1
BP951000_0582	No Hit	NA	No Hit	NA	No Hit	NA		hypothetical protein	1
BP951000_0615	Bint_2640	0.12	BHWA1_00764	0.42	Bmur_0304	1.2		hypothetical protein	1
BP951000_0630	Bint_2321	4.3	BHWA1_02356	3.9	Bmur_2091	8.1		hypothetical protein	1
BP951000_0633	Bint_2035	0.53	BHWA1_00166	0.37	Bmur_1913	1.0		hypothetical protein	1
BP951000_0634	Bint_0534	0.0001	BHWA1_02471	0.041	Bmur_1057	0.0004		sodium/pantothenate symporter				1		[ER]	COG591	Na+/proline symporter			1
BP951000_0635	Bint_1708	4.4	BHWA1_00840	3.7	Bmur_0264	3.8		hypothetical protein	1
BP951000_0641	Bint_2265	0.006	BHWA1_02538	1e-08	Bmur_0604	2e-07		MarR family transcriptional regulator				1		[K]	COG1846	Transcriptional regulators							1
BP951000_0653	Bint_2039	0.061	BHWA1_01988	0.061	Bmur_2582	6e-08		hypothetical protein	1
BP951000_0655	Bint_0311	2.3	BHWA1_01537	2.2	Bmur_1662	2.2		hypothetical protein	1
BP951000_0680	Bint_1194	0.0005	BHWA1_00224	0.0003	Bmur_0009	0.0004		hypothetical protein	1
BP951000_0681	Bint_2165	3e-05	BHWA1_01140	2e-05	Bmur_2181	6e-07		hypothetical protein	1
BP951000_0688	Bint_2640	5e-06	BHWA1_01840	0.005	Bmur_0014	1.8		hypothetical protein	1
BP951000_0699	Bint_2555	5.8	BHWA1_00506	7.2	Bmur_1158	3e-07		hypothetical protein	1
BP951000_0710	Bint_1791	0.83	BHWA1_00145	2.2	Bmur_0010	0.86		hypothetical protein	1
BP951000_0730	Bint_2841	3e-09	BHWA1_00453	4.9	Bmur_0527	0.0001		hypothetical protein	1
BP951000_0731	Bint_1970	0.41	BHWA1_01070	0.095	Bmur_2562	0.56		outer membrane lipoprotein			1
BP951000_0781	Bint_2336	1.2	BHWA1_02339	0.25	Bmur_1002	4e-07		hypothetical protein	1
BP951000_0813	Bint_2511	4.5	BHWA1_02009	0.49	Bmur_1482	0.99		hypothetical protein	1
BP951000_0840	Bint_2464	0.049	BHWA1_02215	0.20	Bmur_0150	0.25		hypothetical protein	1
BP951000_0860	Bint_1837	8.4	BHWA1_00765	7.4	Bmur_2051	6.8		hypothetical protein	1
BP951000_0868	Bint_1512	0.66	BHWA1_00461	0.025	Bmur_2185	1.4		hypothetical protein	1
BP951000_0869	Bint_0732	8e-06	BHWA1_02416	4e-07	Bmur_2166	7e-06		hypothetical protein	1
BP951000_0873	Bint_2673	0.005	BHWA1_02370	0.072	Bmur_1466	0.029		hypothetical protein	1
BP951000_0874	Bint_0193	0.091	BHWA1_01999	0.38	Bmur_1627	0.12		hypothetical protein	1
BP951000_0898	Bint_0593	2.6	BHWA1_01198	4.1	Bmur_0796	0.95		hypothetical protein	1
BP951000_0901	Bint_0104	1.4	BHWA1_00130	1.3	Bmur_1645	0.94		hypothetical protein	1
BP951000_0907	Bint_2640	0.002	BHWA1_01840	0.089	Bmur_0041	0.62		hypothetical protein	1
BP951000_0934	Bint_2808	0.16	BHWA1_01898	0.45	Bmur_2453	0.79		Pb-reticulocyte-binding protein				1
BP951000_1059	Bint_1892	1.2	BHWA1_00681	1.4	Bmur_2583	1.7		hypothetical protein	1
BP951000_1079	Bint_1125	1.7	BHWA1_02184	0.75	Bmur_0661	1.1		hypothetical protein	1
BP951000_1084	Bint_2502	0.74	BHWA1_00949	1.6	Bmur_1776	1.8		PTS system lactose/cellobiose-specific transporter subunit IIB				1
BP951000_1089	Bint_2511	0.054	BHWA1_02166	0.097	Bmur_0988	0.10		PTS system lactose/cellobiose-specific transporter subunit IIB SgaB				1
BP951000_1127	Bint_1351	0.088	BHWA1_00362	0.062	Bmur_0487	0.50		TRAP dicarboxylate transporter subunit DctP				1		[G]	COG1638	TRAP-type C4-dicarboxylate transport system, periplasmic component				1
BP951000_1129	Bint_1067	0.55	BHWA1_00700	0.51	Bmur_0478	0.026		putative metallopeptidase			1			[E]	COG6	Xaa-Pro aminopeptidase		1
BP951000_1130	Bint_1594	5.4	BHWA1_00425	3.3	Bmur_2827	2.6		alpha-glucosidase				1
BP951000_1131	Bint_2729	1.5	BHWA1_00567	0.47	Bmur_2732	1.2		L-fucose isomerase-like protein				1		[G]	COG247	L-fucose isomerase and related proteins				1
BP951000_1132	Bint_1077	0.007	BHWA1_00689	0.015	Bmur_0459	0.010		3-hydroxyisobutyrate dehydrogenase				1		[I]	COG284	3-hydroxyisobutyrate dehydrogenase and related beta-hydroxyacid dehydrogenases						1
BP951000_1133	Bint_1797	1.0	BHWA1_00743	1.2	Bmur_0064	0.36		putative permease				1
BP951000_1135	Bint_0259	1.00	BHWA1_00156	4.4	Bmur_1465	3.0		putative tripartite ATP-independent periplasmic transporter DctQ				1
BP951000_1136	Bint_1926	5e-09	BHWA1_00435	5e-09	Bmur_0157	3e-08		regulatory protein LacI				1		[K]	COG169	Transcriptional regulators							1
BP951000_1171	Bint_1821	5.0	BHWA1_02026	2.0	Bmur_0809	1.1		hypothetical protein	1
BP951000_1177	Bint_0049	2e-05	BHWA1_01816	7e-05	Bmur_1186	2e-05		hypothetical protein	1
BP951000_1179	Bint_0051	2e-07	BHWA1_01814	5e-08	Bmur_1188	2e-09		hypothetical protein	1
BP951000_1185	Bint_1898	0.32	BHWA1_02454	0.67	Bmur_2519	0.28		putative aminoglycoside nucleotidyltransferase				1
BP951000_1186	Bint_1306	0.35	BHWA1_00311	0.40	Bmur_0408	0.15		transposase-like protein				1
BP951000_1194	Bint_2250	1e-05	BHWA1_01745	0.0002	Bmur_1486	2e-06		hypothetical protein	1
BP951000_1210	Bint_1526	3e-06	BHWA1_01651	0.41	Bmur_1418	2e-07		hypothetical protein	1
BP951000_1211	Bint_0143	5e-05	BHWA1_01856	0.0001	Bmur_1417	0.0005		putative VSH-1 protein OrfG		1
BP951000_1218	Bint_0899	0.62	BHWA1_00584	0.68	Bmur_0036	0.68		hypothetical protein	1
BP951000_1258	Bint_0752	0.59	BHWA1_02527	1.8	Bmur_1176	1.9		hypothetical protein	1
BP951000_1277	Bint_0354	0.55	BHWA1_00315	1.6	Bmur_1030	0.062		hypothetical protein	1
BP951000_1290	Bint_2300	0.007	BHWA1_01971	0.23	Bmur_1486	0.002		hypothetical protein	1
BP951000_1298	Bint_2303	0.041	BHWA1_01899	0.11	Bmur_0396	0.40		hypothetical protein	1
BP951000_1338	Bint_1798	0.24	BHWA1_02618	0.098	Bmur_2504	0.19		class D beta-lactamase				1		[V]	COG262	Beta-lactamase class D												1
BP951000_1356	Bint_2673	0.23	BHWA1_00876	0.31	Bmur_0797	0.072		hypothetical protein	1
BP951000_1412	Bint_2877	2.1	BHWA1_01754	2.0	Bmur_2251	0.002		hypothetical protein	1
BP951000_1430	Bint_2864	0.80	BHWA1_01989	0.42	Bmur_1603	0.37		putative KAP NTPase P-loop domain-containing protein				1
BP951000_1441	Bint_2715	3e-06	BHWA1_01899	0.0002	Bmur_1151	2e-06		hypothetical protein	1
BP951000_1448	Bint_0022	3.7	BHWA1_01767	1.0	Bmur_1446	0.17		hypothetical protein	1					[S]	COG555	Predicted integral membrane protein										1
BP951000_1456	Bint_2834	0.19	BHWA1_00041	0.88	Bmur_0304	0.63		hypothetical protein	1
BP951000_1464	Bint_2228	2.4	BHWA1_02437	1.6	Bmur_2403	3.1		hypothetical protein	1
BP951000_1483	Bint_1161	0.28	BHWA1_00798	0.39	Bmur_2112	0.24		hypothetical protein	1
BP951000_1484	Bint_1970	0.65	BHWA1_01969	2.6	Bmur_2162	0.60		hypothetical protein	1
BP951000_1485	Bint_2830	0.66	BHWA1_01386	2.5	Bmur_0664	1.1		hypothetical protein	1
BP951000_1486	Bint_2895	2.7	BHWA1_01898	0.40	Bmur_2685	0.62		hypothetical protein	1
BP951000_1488	Bint_1054	1.9	BHWA1_00755	3.9	Bmur_2276	2e-06		hypothetical protein	1
BP951000_1489	Bint_2529	0.16	BHWA1_02142	0.15	Bmur_0914	0.26		hypothetical protein	1
BP951000_1495	Bint_0359	0.70	BHWA1_02109	2.9	Bmur_1634	0.019		hypothetical protein	1
BP951000_1499	Bint_0509	1.8	BHWA1_01348	1.7	Bmur_1077	0.63		hypothetical protein	1
BP951000_1514	Bint_2557	1.8	BHWA1_02057	1.8	Bmur_1801	3e-07		hypothetical protein	1
BP951000_1546	Bint_2262	0.20	BHWA1_02414	0.33	Bmur_0948	0.016		hypothetical protein	1					[S]	COG1434	Uncharacterized conserved protein										1
BP951000_1550	Bint_1199	0.073	BHWA1_00229	0.012	Bmur_0620	0.97		hypothetical protein	1
BP951000_1555	Bint_0988	1.7	BHWA1_01205	0.90	Bmur_2668	2.9		hypothetical protein	1
BP951000_1556	Bint_2587	1.4	BHWA1_02054	0.22	Bmur_1594	1.3		hypothetical protein	1
BP951000_1578	Bint_0575	0.0002	BHWA1_01279	5e-05	Bmur_0905	5e-08		hypothetical protein	1
BP951000_1579	Bint_0575	0.0002	BHWA1_01279	5e-05	Bmur_0905	4e-08		hypothetical protein	1
BP951000_1582	Bint_2596	0.73	BHWA1_02433	1.6	Bmur_0167	5.8		C4-dicarboxylate anaerobic carrier family protein				1		[C]	COG369	C4-dicarboxylate transporter	1
BP951000_1619	Bint_0815	1e-07	BHWA1_02590	1e-07	Bmur_2420	9e-08		nuclease-like protein				1		[L]	COG551	Zn-finger domain associated with topoisomerase type I								1
BP951000_1659	Bint_0942	0.024	BHWA1_00918	0.007	Bmur_2345	0.011		hypothetical protein	1
BP951000_1702	Bint_0968	0.16	BHWA1_00876	0.44	Bmur_2329	0.061		hypothetical protein	1
BP951000_1733	Bint_2137	2e-06	BHWA1_01114	1e-06	Bmur_2540	0.69		hypothetical protein	1
BP951000_1743	Bint_1457	5e-07	BHWA1_02199	0.0001	Bmur_0121	7e-06		O-methyltransferase-like protein				1
BP951000_1751	Bint_0367	0.72	BHWA1_01483	1.1	Bmur_1192	1.3		hypothetical protein	1
BP951000_1752	Bint_0632	0.22	BHWA1_01221	5.4	Bmur_1096	2.7		hypothetical protein	1
BP951000_1843	Bint_0910	3.6	BHWA1_00946	1.3	Bmur_2748	4.9		hypothetical protein	1
BP951000_1863	Bint_1158	3.1	BHWA1_00628	0.64	Bmur_1921	2e-06		hypothetical protein	1
BP951000_1876	Bint_2899	0.12	BHWA1_01740	0.11	Bmur_0557	0.62		hypothetical protein	1
BP951000_1877	Bint_2826	1e-06	BHWA1_01448	0.75	Bmur_0077	0.0002		putative phosphotransferase system protein				1		[G]	COG1263	Phosphotransferase system IIC components, glucose/maltose/N-acetylglucosamine-specific				1
BP951000_1929	Bint_1962	0.001	BHWA1_00317	0.009	Bmur_0284	0.10		hypothetical protein	1
BP951000_1953	Bint_0980	0.037	BHWA1_02627	0.17	Bmur_0738	0.024		hypothetical protein	1
BP951000_1958	Bint_1621	5.5	BHWA1_00537	2.2	Bmur_1511	7.1		hypothetical protein	1
BP951000_1970	Bint_2804	0.61	No Hit	NA	No Hit	NA		hypothetical protein	1
BP951000_2021	Bint_2830	0.48	BHWA1_01880	2.8	Bmur_1914	0.053		sialidase (neuraminidase) family protein-like protein				1
BP951000_2023	Bint_2672	0.28	BHWA1_02180	9.2	Bmur_2712	0.0004		sialidase (neuraminidase) family protein-like protein				1
BP951000_2034	Bint_2529	3.7	BHWA1_01013	2.8	Bmur_2207	6.4		hypothetical protein	1
BP951000_2058	No Hit	NA	BHWA1_02383	6.8	No Hit	NA		hypothetical protein	1
BP951000_2067	Bint_0922	6.3	No Hit	NA	No Hit	NA		hypothetical protein	1
BP951000_2105	Bint_2238	0.31	BHWA1_02428	0.28	Bmur_2658	0.10		hypothetical protein	1
BP951000_2135	Bint_1991	0.009	BHWA1_00963	0.009	Bmur_2450	0.038		N-acetylmannosamine-6-phosphate 2-epimerase				1		[G]	COG31	Putative N-acetylmannosamine-6-phosphate epimerase				1
BP951000_2146	Bint_0546	6e-05	BHWA1_01306	0.0001	Bmur_1906	3e-06		hypothetical protein	1
BP951000_2252	Bint_1945	1.3	BHWA1_00056	2.1	Bmur_2727	2.4		hypothetical protein	1
BP951000_2302	Bint_1259	0.016	BHWA1_02345	1.2	Bmur_0843	0.42		hypothetical protein	1
BP951000_2303	Bint_0002	0.039	BHWA1_01787	0.010	Bmur_0310	0.004		hypothetical protein	1
BP951000_2338	Bint_1460	0.0002	BHWA1_01738	0.0003	Bmur_0139	0.003		putative glycosyltransferase				1		[G]	COG3594	Fucose 4-O-acetylase and related acetyltransferases				1

## Sheet: IH
Genes conserved between B. intermedia PWS/AT and B. hyodysenteriae WA1B, with responding best hit in B. murdochii 56-150T and B. pilosicoli 95/100 (Chromosomal comparison)
B. intermedia PWS/AT	B. hyodysenteriae WA1	e-value	B. murdochii 56-150T	e-value	B. pilosicoli 95/100	e-value		Annotation	Hypothetical	Phage	Virulence	Other		COG			[E]	[G]	[K]	[KR]	[M]	[Q]	[QR]	[R]	[S]	[U]	[V]
Bint_0040	BHWA1_01756	2e-158	Bmur_2658	1.6	BP951000_0211	1.6		Beta-lactamase			1			[V]	COG168	Beta-lactamase class C and other penicillin binding proteins											1
Bint_0041	BHWA1_01757	1e-169	Bmur_2245	0.059	BP951000_0242	0.011		N-acetylmuramic acid-6-phosphate etherase				1		[R]	COG213	Predicted sugar phosphate isomerase								1
Bint_0042	BHWA1_01758	5e-161	Bmur_1210	9e-05	BP951000_0119	2e-05		transcriptional regulator				1		[K]	COG1737	Transcriptional regulators			1
Bint_0043	BHWA1_01759	4e-83	Bmur_0487	0.28	BP951000_0909	0.52		PTS system, IIB componen				1		[G]	COG3444	Phosphotransferase system, mannose/fructose/N-acetylgalactosamine-specific component IIB		1
Bint_0044	BHWA1_01760	2e-157	Bmur_2509	1.3	BP951000_1826	1.5		PTS system, IID component				1		[G]	COG3716	Phosphotransferase system, mannose/fructose/N-acetylgalactosamine-specific component IID		1
Bint_0045	BHWA1_01761	6e-145	Bmur_1119	0.78	BP951000_0991	2.7		PTS system, IIC component				1		[G]	COG3715	Phosphotransferase system, mannose/fructose/N-acetylgalactosamine-specific component IIC		1
Bint_0072	BHWA1_02012	5e-18	Bmur_1994	0.35	BP951000_0433	0.28		hypothetical membrane-spanning protein				1
Bint_0139	BHWA1_01852	2e-20	Bmur_2303	0.54	BP951000_1215	1e-05		Hvp 28 VSH-1 tail protein		1
Bint_0141	BHWA1_01854	5e-145	Bmur_2600	4.1	BP951000_1213	0.62		hyothetical protein	1
Bint_0336	BHWA1_02100	4e-176	Bmur_1352	1.9	BP951000_0061	0.037		LD-carboxypeptidase A family protein				1		[V]	COG1619	Uncharacterized proteins, homologs of microcin C7 resistance protein MccF											1
Bint_0353	BHWA1_00299	2e-10	Bmur_0510	4e-09	BP951000_0118	2e-07		hypothetical protein	1
Bint_0412	BHWA1_01138	4e-11	Bmur_0390	0.0002	BP951000_0880	0.0001		Methyltransferase type 11				1
Bint_0490	BHWA1_01363	3e-89	Bmur_2139	0.020	BP951000_0651	6e-05		putative nudix hydrolase				1
Bint_0543	BHWA1_01310	7e-40	Bmur_2704	1.8	BP951000_2273	1.2		conserved hypothetical protein	1
Bint_0544	BHWA1_01309	3e-46	Bmur_2365	3.5	BP951000_0841	1.4		conserved hypothetical protein	1
Bint_0600	BHWA1_01253	2e-42	Bmur_0374	2.2	BP951000_0968	2.8		hypothetical protein	1
Bint_0614	BHWA1_01238	3e-13	Bmur_0871	0.0002	BP951000_0005	0.36		hypothetical protein	1
Bint_0691	BHWA1_02466	1e-63	Bmur_0639	0.001	BP951000_1326	0.30		hypothetical protein	1
Bint_0692	BHWA1_02467	2e-23	Bmur_0201	0.17	BP951000_0474	0.003		hypothetical protein	1
Bint_0709	BHWA1_02484	0.0	Bmur_0220	0.19	BP951000_0704	0.39		Alkyl sulfatase-related hydrolase				1		[Q]	COG215	Alkyl sulfatase and related hydrolases						1
Bint_0710	BHWA1_02484	0.0	Bmur_2786	0.55	BP951000_1834	0.44		Alkyl sulfatase-related hydrolase				1		[Q]	COG215	Alkyl sulfatase and related hydrolases						1
Bint_0711	BHWA1_02485	3e-108	Bmur_2301	0.0005	BP951000_1822	6e-05		putative transcriptional regulator				1		[K]	COG139	Transcriptional regulator			1
Bint_0791	BHWA1_02564	2e-34	Bmur_2478	0.10	BP951000_0386	0.0001		acetyltransferase				1		[KR]	COG454	Histone acetyltransferase HPA2 and related acetyltransferases				1
Bint_0813	BHWA1_02588	9e-94	Bmur_2069	0.92	BP951000_0253	0.50		hypothetical protein	1					[S]	COG232	Uncharacterized conserved protein									1
Bint_0981	BHWA1_00874	8e-22	Bmur_0737	9e-08	BP951000_2049	0.002		hypothetical protein	1
Bint_1172	BHWA1_00706	4e-82	Bmur_2843	0.041	BP951000_1322	0.34		aminoglycoside N(6')-acetyltransferase				1
Bint_1237	BHWA1_00575	0.0	Bmur_1941	0.32	BP951000_1653	2.3		CDP-Glycerol:Poly(glycerophosphate) glycerophosphotransferase				1
Bint_1242	BHWA1_00572	2e-52	Bmur_2033	1e-08	BP951000_1687	2e-06		choline kinase				1		[M]	COG475	CTP:phosphocholine cytidylyltransferase involved in choline phosphorylation for cell surface LPS epitopes					1
Bint_1244	BHWA1_00570	0.0	Bmur_1109	1e-05	BP951000_1540	2e-06		inner membrane protein			1			[U]	COG76	Preprotein translocase subunit YidC										1
Bint_1418	BHWA1_00439	6e-14	Bmur_1244	0.34	BP951000_0801	0.28		type I site-specific deoxyribonuclease, HsdR family				1
Bint_1476	BHWA1_00570	0.0	Bmur_1109	4e-06	BP951000_0012	1e-05		inner membrane protein			1			[U]	COG76	Preprotein translocase subunit YidC										1
Bint_1590	BHWA1_00394	6e-16	Bmur_1442	0.029	BP951000_0444	0.80		hypothetical protein	1
Bint_1606	BHWA1_00534	2e-114	Bmur_2489	0.30	BP951000_0132	0.36		ethanolamine utilization cobalamin adenosyltransferase				1		[E]	COG4812	Ethanolamine utilization cobalamin adenosyltransferase	1
Bint_1755	BHWA1_00146	4e-109	Bmur_0838	0.041	BP951000_0800	0.020		LPS biosynthesis related glycosyltransferase				1
Bint_1759	BHWA1_00142	7e-106	Bmur_0187	0.001	BP951000_2191	2e-05		hypothetical protein	1					[KR]	COG454	Histone acetyltransferase HPA2 and related acetyltransferases				1
Bint_1984	BHWA1_00016	4e-12	Bmur_1264	4e-05	BP951000_0039	3.8		hypothetical protein	1
Bint_1985	BHWA1_00015	2e-12	Bmur_1264	4e-09	BP951000_1100	1.3		hypothetical protein	1
Bint_2051	BHWA1_01022	1e-88	Bmur_0455	0.50	BP951000_1496	0.31		hypothetical protein	1
Bint_2122	BHWA1_01097	2e-83	Bmur_0008	0.31	BP951000_1630	0.11		C-GCAxxG-C-C, Putative redox-active protein (C-GCAxxG-C-C)				1
Bint_2137	BHWA1_01114	4e-16	Bmur_2540	0.39	BP951000_1733	2e-06		hypothetical protein	1
Bint_2163	BHWA1_01138	1e-104	Bmur_0390	1e-06	BP951000_0880	9e-06		putative methyltransferase type 11				1		[QR]	COG5	SAM-dependent methyltransferases							1
Bint_2192	BHWA1_01157	1e-124	Bmur_2121	1e-06	BP951000_1077	0.005		hypothetical protein	1
Bint_2215	BHWA1_02449	3e-39	Bmur_2171	1.6	BP951000_1103	4.0		hypothetical protein	1
Bint_2249	BHWA1_01983	7e-45	Bmur_1152	0.0001	BP951000_0697	0.16		hypothetical protein	1
Bint_2304	BHWA1_02370	3e-16	Bmur_0990	0.015	BP951000_0929	0.001		hypothetical protein	1
Bint_2344	BHWA1_02330	6e-17	Bmur_1945	1e-08	BP951000_2182	5.2		hypothetical protein	1
Bint_2559	BHWA1_02113	2e-26	Bmur_2359	0.46	BP951000_0005	0.28		hypothetical protein	1
Bint_2564	BHWA1_02417	6e-81	Bmur_0140	0.018	BP951000_1487	2.0		hypothetical protein	1
Bint_2619	BHWA1_02080	0.0	Bmur_1109	8e-06	BP951000_0012	3e-05		inner membrane protein			1			[U]	COG76	Preprotein translocase subunit YidC										1
Bint_2621	BHWA1_02076	1e-09	Bmur_1883	1.9	BP951000_1187	4.4		hypothetical protein	1
Bint_2627	BHWA1_02072	6e-41	Bmur_1532	0.010	BP951000_1889	0.066		Heavy-metal-associated domain (HMA) containing protein				1
Bint_2692	BHWA1_02015	2e-10	Bmur_1264	0.007	BP951000_1192	3.7		hypothetical protein	1
Bint_2699	BHWA1_02006	4e-18	Bmur_1211	8e-06	BP951000_0846	1e-07		hypothetical protein	1
Bint_2706	BHWA1_01999	8e-12	Bmur_0150	0.76	BP951000_2246	0.17		hypothetical protein	1
Bint_2710	BHWA1_01996	6e-128	Bmur_0627	0.018	BP951000_1123	0.18		putative membrane protein			1
Bint_2739	BHWA1_01964	8e-35	Bmur_2322	0.001	BP951000_1381	0.0001		TPR domain-containing protein				1
Bint_2781	BHWA1_01919	0.0	Bmur_0965	0.090	BP951000_0895	0.007		tryptophanase				1		[E]	COG333	Tryptophanase	1
Bint_2844	BHWA1_01733	2e-61	Bmur_0726	0.28	BP951000_2337	0.32		hypothetical protein	1
Bint_2870	BHWA1_01679	3e-105	Bmur_0074	0.16	BP951000_0295	1.4		membrane protein			1
Bint_2871	BHWA1_01678	4e-10	No Hit	NA	BP951000_1255	6.7		hypothetical protein	1

## Sheet: IM
Genes conserved between B. intermedia PWS/AT and B. murdochii 56-150T, with responding best hit in B. hyodysenteriae WA1B and B. pilosicoli 95/100 (Chromosomal comparison)
B. intermedia PWS/AT	B. murdochii 56-150T	e-value	B. hyodysenteriae WA1	e-value	B. pilosicoli 95/100	e-value		Annotation	Hypothetical	Phage	Virulence	Other		COG			[G]	[KT]	[L]	[M]	[R]	[S]	[V]
Bint_0019	Bmur_1384	3e-44	BHWA1_02531	1.4	BP951000_2156	1.4		hypothetical protein	1
Bint_0020	Bmur_1383	2e-52	BHWA1_02484	1.1	BP951000_1540	0.80		hypothetical protein	1
Bint_0021	Bmur_1382	1e-31	BHWA1_01515	1.1	BP951000_1140	0.24		hypothetical protein	1
Bint_0125	Bmur_1427	4e-39	BHWA1_00370	0.13	BP951000_2322	0.51		hypothetical protein	1
Bint_0126	Bmur_1428	1e-59	BHWA1_01666	0.89	BP951000_1270	2.4		protein of unknown function DUF955	1
Bint_0210	Bmur_0142	2e-13	BHWA1_01336	0.54	BP951000_1489	0.23		hypothetical protein	1					[S]	COG1479	Uncharacterized conserved protein						1
Bint_0212	Bmur_0982	1e-16	BHWA1_01271	0.57	BP951000_2158	2.2		hypothetical protein	1					[S]	COG1479	Uncharacterized conserved protein						1
Bint_0238	Bmur_1741	0.0	BHWA1_01628	0.11	BP951000_1658	0.052		metallophosphoesterase				1		[S]	COG5324	Uncharacterized conserved protein						1
Bint_0307	Bmur_1111	2e-15	BHWA1_01315	4.5	BP951000_0693	7.1		ribosomal protein L34				1
Bint_0322	Bmur_1352	6e-15	BHWA1_01293	0.20	BP951000_0290	0.97		hypothetical protein	1
Bint_0323	Bmur_1353	1e-19	BHWA1_01291	0.48	BP951000_0842	2.1		hypothetical protein	1					[S]	COG1479	Uncharacterized conserved protein						1
Bint_0388	Bmur_1136	3e-102	BHWA1_01166	0.95	BP951000_0439	1.7		transcriptional regulator, CdaR				1		[KT]	COG3835	Sugar diacid utilization regulator		1
Bint_0469	Bmur_1568	2e-91	BHWA1_01433	1.0	BP951000_2183	0.53		hypothetical protein	1
Bint_0781	Bmur_2334	7e-56	BHWA1_00734	7e-05	BP951000_0179	0.037		hypothetical protein	1
Bint_0784	Bmur_2337	4e-143	BHWA1_02479	0.92	BP951000_1517	0.84		Auxin Efflux Carrier				1
Bint_1116	Bmur_0114	4e-15	BHWA1_02552	0.39	BP951000_0436	0.23		hypothetical protein	1
Bint_1126	Bmur_0191	0.0	BHWA1_00423	0.042	BP951000_0381	0.64		hypothetical protein	1
Bint_1371	Bmur_0066	0.0	BHWA1_00375	0.74	BP951000_0352	0.13		glycosyl transferase family 39				1		[M]	COG187	4-amino-4-deoxy-L-arabinose transferase and related glycosyltransferases of PMT family				1
Bint_1409	Bmur_1089	9e-16	BHWA1_00530	0.0001	BP951000_2120	0.067		L-arabinose ABC transporter, permease protein AraP				1		[G]	COG1175	ABC-type sugar transport systems, permease components	1
Bint_1446	Bmur_0128	5e-160	BHWA1_00414	0.003	BP951000_0187	0.008		pyruvate carboxyltransferase				1
Bint_1455	Bmur_0121	7e-104	BHWA1_00524	0.0003	BP951000_0002	3e-06		Radical SAM domain protein				1
Bint_1457	Bmur_0140	8e-161	BHWA1_00828	0.048	BP951000_1544	7e-05		coenzyme F420 hydrogenase/dehydrogenase beta subunit domain protein				1
Bint_1550	Bmur_2281	6e-13	BHWA1_01032	1e-06	BP951000_0954	6e-05		single-strand binding protein				1
Bint_1551	Bmur_2284	1e-15	BHWA1_01898	0.74	BP951000_1492	4e-07		conserved hypothetical protein; K12840 splicing factor 45	1
Bint_1552	Bmur_2287	3e-113	BHWA1_01284	0.024	BP951000_0174	0.001		conserved hypothetical protein	1
Bint_1555	Bmur_1720	1e-70	BHWA1_00287	1.5	BP951000_1825	4.5		hypothetical protein	1
Bint_1693	Bmur_2594	2e-65	BHWA1_02304	0.57	BP951000_0347	0.002		protein of unknown function DUF523	1					[S]	COG1683	Uncharacterized conserved protein						1
Bint_1699	Bmur_1089	1e-17	BHWA1_02569	4e-05	BP951000_1664	0.0004		hypothetical protein	1					[G]	COG1175	ABC-type sugar transport systems, permease components	1
BInt_1727	Bmur_1146	5e-25	BHWA1_01228	0.73	BP951000_0548	1.1		dTDP-4-dehydrorhamnose 3,5-epimerase				1		[M]	COG1898	dTDP-4-dehydrorhamnose 3,5-epimerase and related enzymes				1
Bint_1779	Bmur_2754	2e-36	BHWA1_00625	0.30	BP951000_1828	0.74		hypothetical protein	1
Bint_1997	Bmur_2443	0.0	BHWA1_00801	0.087	BP951000_1821	0.61		hypothetical protein	1
Bint_2186	Bmur_0714	5e-16	BHWA1_01274	2e-05	BP951000_0814	0.048		conserved hypothetical protein	1
Bint_2256	Bmur_0794	0.0	BHWA1_00286	1.4	BP951000_1807	0.55		conserved hypothetical protein	1
Bint_2300	Bmur_1486	4e-10	BHWA1_02370	3e-05	BP951000_0929	7e-05		hypothetical protein	1
Bint_2311	Bmur_2085	7e-22	BHWA1_01198	0.028	BP951000_0789	1.8		hypothetical protein	1
Bint_2313	Bmur_2085	1e-47	BHWA1_02362	0.046	BP951000_1345	0.29		hypothetical protein	1
Bint_2336	Bmur_1002	1e-13	BHWA1_02339	2e-08	BP951000_0781	0.0003		hypothetical protein	1
Bint_2397	Bmur_1539	2e-81	BHWA1_02087	0.91	BP951000_0103	0.20		hypothetical protein	1
Bint_2398	Bmur_1538	3e-98	BHWA1_02104	4e-09	BP951000_1313	0.001		hypothetical protein	1
Bint_2416	Bmur_2054	2e-19	BHWA1_00760	0.25	BP951000_1989	0.61		TPR repeat-containing protein				1
Bint_2419	Bmur_1384	8e-14	BHWA1_00907	0.20	BP951000_0231	1.3		hypothetical protein	1
Bint_2632	Bmur_1640	2e-10	BHWA1_01807	0.31	BP951000_2188	1.9		Protein of unknown function DUF2314	1
Bint_2633	Bmur_1640	1e-16	BHWA1_02421	3.7	BP951000_1099	0.061		Protein of unknown function DUF2314	1
Bint_2660	Bmur_1736	7e-11	BHWA1_02273	0.002	BP951000_1344	4e-08		hypothetical protein	1
Bint_2679	Bmur_1526	6e-163	BHWA1_00699	5e-07	BP951000_0201	0.99		DNA-cytosine methyltransferase				1		[L]	COG27	Site-specific DNA methylase			1
Bint_2680	Bmur_1525	3e-175	BHWA1_01374	1.1	BP951000_0076	0.46		conserved hypothetical protein	1
Bint_2681	Bmur_1524	1e-70	BHWA1_00679	0.98	BP951000_0446	3.3		DNA mismatch endonuclease Vsr				1		[L]	COG3727	DNA G:T-mismatch repair endonuclease			1
Bint_2695	Bmur_1561	0.0	BHWA1_01822	0.26	BP951000_2170	0.45		5-methylcytosine restriction system component- like protein				1		[V]	COG4268	McrBC 5-methylcytosine restriction system component							1
Bint_2734	Bmur_1152	0.0	BHWA1_01983	5e-09	BP951000_0697	0.044		hypothetical protein	1
Bint_2799	Bmur_1475	2e-10	BHWA1_00926	2e-06	BP951000_1781	4e-07		hypothetical protein	1					[R]	COG673	Predicted dehydrogenases and related proteins					1
Bint_2834	Bmur_1269	7e-78	BHWA1_00230	1.6	BP951000_1456	0.23		hypothetical protein	1

## Sheet: IP
Genes conserved between B. intermedia PWS/AT and B. pilosicoli 95/100, with responding best hit in B. hyodysenteriae WA1 and B. murdochii 56-150T (Chromosomal comparison)
B. intermedia PWS/AT	B. pilosicoli 95/100	e-value	B. hyodysenteriae WA1	e-value	B. murdochii 56-150T	e-value		Annotation	Hypothetical	Phage	Virulence	Other			COG		[C]	[G]	[GEPR]	[I]	[K]	[S]	[V]
Bint_0057	BP951000_1372	1e-32	BHWA1_02178	0.71	Bmur_0354	0.060		hypothetical protein	1
Bint_0060	BP951000_1841	2e-70	BHWA1_02326	0.058	Bmur_1959	0.060		membrane-fusion protein			1
Bint_0105	BP951000_1216	5e-18	BHWA1_02116	0.66	Bmur_1754	0.52		putative Hvp 101 VSH-1 tail protein		1
Bint_0106	BP951000_1215	5e-34	BHWA1_01852	5e-07	Bmur_1172	0.38		Hvp 28 VSH-1 tail protein		1
Bint_0228	BP951000_0796	2e-14	BHWA1_01865	1.8	Bmur_1457	2.1		TfoX N-terminal domain family protein				1
Bint_0338	BP951000_1952	4e-53	BHWA1_01307	0.24	Bmur_0053	4.6		hypothetical protein	1
Bint_0339	BP951000_1952	8e-57	BHWA1_01011	0.24	Bmur_0586	0.19		hypothetical protein	1
Bint_0484	BP951000_1083	8e-22	BHWA1_00661	0.83	Bmur_0357	0.96		PTS system ascorbate-specific transporter subunit IIC				1		[S]	COG337	Uncharacterized protein conserved in bacteria						1
Bint_0504	BP951000_0862	1e-141	BHWA1_01084	0.62	Bmur_0865	0.0003		DeoR family transcriptional regulator				1		[K]	COG239	Transcriptional regulator, contains sigma factor-related N-terminal domain					1
Bint_1032	BP951000_2296	4e-27	BHWA1_01738	0.005	Bmur_0121	0.001		hypothetical protein	1
Bint_1033	BP951000_2296	1e-36	BHWA1_00840	0.84	Bmur_2603	1.2		putative alpha-1,2-fucosyltransferase; glycosyl transferase, family 11				1
Bint_1053	BP951000_2321	1e-09	BHWA1_02553	2e-05	Bmur_2329	1e-07		D-xylose ABC transporter, periplasmic substrate- binding protein				1		[G]	COG4213	ABC-type xylose transport system, periplasmic component		1
Bint_1243	BP951000_0041	8e-156	BHWA1_02558	0.016	Bmur_2338	0.56		MFS superfamily transporter				1		[GEPR]	COG477	Permeases of the major facilitator superfamily			1
Bint_1473	BP951000_2296	1e-42	BHWA1_01157	0.069	Bmur_2100	0.018		putative alpha-1,2-fucosyltransferase				1
Bint_1611	BP951000_1671	7e-44	BHWA1_00568	0.0005	Bmur_2688	0.0003		Aldehyde Dehydrogenase				1		[C]	COG112	NAD-dependent aldehyde dehydrogenases	1
Bint_1813	BP951000_0173	2e-17	BHWA1_00270	1.5	Bmur_0291	1.4		putative type I restriction-modification system, specificity determinant; restriction endonuclease				1		[V]	COG732	Restriction endonuclease S subunits							1
Bint_1846	BP951000_0343	0.0	BHWA1_01067	7e-05	Bmur_0419	0.020		major facilitator superfamily protein				1
Bint_2246	BP951000_0698	8e-28	BHWA1_02151	0.034	Bmur_1865	0.020		hypothetical protein	1
Bint_2420	BP951000_0554	1e-10	BHWA1_01616	0.003	Bmur_0104	0.70		hypothetical protein	1
Bint_2601	BP951000_1513	8e-80	BHWA1_01505	2e-07	Bmur_1802	2e-09		hypothetical protein	1
Bint_2793	BP951000_1039	5e-43	BHWA1_00868	1.0	Bmur_1722	0.27		dehydratase				1		[I]	COG23	Acyl dehydratase				1

## Sheet: HM
Genes conserved between B. hyodysenteriae WA1 and B. murdochii 56-150T, with responding best hit in B. intermedia PWS/AT and B. pilosicoli 95/100 (Chromosomal comparison)
B. hyodysenteriae WA1	B. murdochii 56-150T	e-value	B. intermedia PWS/AT	e-value	B. pilosicoli 95/100	e-value		Annotation	Hypothetica	Phage	Virulence	Other			COG		[JD]	[KG]	[L]	[P]	[V]
BHWA1_00316	Bmur_0402	8e-165	Bint_0898	0.34	BP951000_1289	0.13		hypothetical protein	1
BHWA1_00323	Bmur_0407	1e-63	Bint_2407	0.75	BP951000_2318	0.037		putative xylose repressor				1
BHWA1_00324	Bmur_0407	2e-112	Bint_1393	7e-08	BP951000_1744	4e-07		putative transcriptional repressor of the xylose operon				1		[KG]	COG194	Transcriptional regulator/sugar kinase		1
BHWA1_00366	Bmur_0012	4e-141	Bint_0886	4.3	BP951000_1589	5.6		hypothetical protein	1
BHWA1_00405	Bmur_1564	2e-39	Bint_1811	1e-05	BP951000_0555	8e-08		type II restriction-modification enzyme				1		[V]	COG286	Type I restriction-modification system methyltransferase subunit					1
BHWA1_00437	Bmur_0269	2e-35	Bint_0201	0.032	BP951000_1370	0.006		Nucleotidyltransferase substrate binding protein				1
BHWA1_00438	Bmur_0268	6e-24	Bint_1097	0.46	BP951000_1157	1e-08		restriction modification system DNA specificity domain protein				1		[V]	COG732	Restriction endonuclease S subunits					1
BHWA1_00901	Bmur_2239	1e-22	Bint_0707	3.7	BP951000_0647	0.49		CCAAT-box DNA binding protein subunit B				1
BHWA1_00902	Bmur_1745	8e-24	Bint_2032	1e-05	BP951000_1313	0.0001		putative ATP-binding protein				1
BHWA1_01070	Bmur_0554	1e-10	Bint_0425	0.0001	BP951000_0005	0.067		SmpB outer membrane protein			1
BHWA1_01279	Bmur_0905	4e-11	Bint_0574	1e-07	BP951000_1579	0.001		hypothetical protein	1
BHWA1_01295	Bmur_0889	0.0	Bint_0652	0.065	BP951000_0275	0.014		hypothetical protein	1					[P]	COG226	ABC-type phosphate transport system, periplasmic component				1
BHWA1_01460	Bmur_1781	8e-109	Bint_2563	5e-07	BP951000_0496	0.0002		ABC transporter ATP-binding protein				1
BHWA1_01461	Bmur_1782	4e-13	Bint_2889	0.16	BP951000_2164	0.018		hypothetical protein	1
BHWA1_01654	Bmur_1612	5e-58	Bint_1451	0.080	BP951000_0155	0.31		hypothetical protein	1
BHWA1_01802	Bmur_1457	1e-22	Bint_1176	6e-07	BP951000_0493	2e-09		hypothetical protein	1
BHWA1_01822	Bmur_1283	5e-161	Bint_1214	0.12	BP951000_0418	3.6		putative 5-methylcytosine-specific restriction enzyme subunit Mcr				1		[V]	COG4268	McrBC 5-methylcytosine restriction system component					1
BHWA1_01970	Bmur_1160	4e-39	Bint_0628	0.006	BP951000_0976	0.016		hypothetical protein	1
BHWA1_01979	Bmur_1156	9e-78	Bint_2249	0.074	BP951000_0201	1.0		hypothetical protein	1
BHWA1_01985	Bmur_1160	3e-43	Bint_1054	0.22	BP951000_1779	0.62		hypothetical protein	1
BHWA1_02009	Bmur_1482	2e-30	Bint_2803	0.31	BP951000_1232	0.18		hypothetical protein	1
BHWA1_02010	Bmur_1483	2e-38	Bint_2064	0.68	BP951000_0176	0.25		RelE, Cytotoxic translational repressor of toxin-antitoxin stability system			1			[JD]	COG226	Cytotoxic translational repressor of toxin-antitoxin stability system	1
BHWA1_02104	Bmur_1781	3e-68	Bint_2398	3e-09	BP951000_0869	0.001		ABC transporter ATP-binding protein				1
BHWA1_02160	Bmur_1883	6e-32	Bint_1619	0.009	BP951000_0299	0.012		predicted DNA helicase				1		[L]	COG1112	Superfamily I DNA and RNA helicases and helicase subunits			1
BHWA1_02339	Bmur_1002	4e-12	Bint_2336	0.10	BP951000_0781	0.0002		hypothetical protein	1
BHWA1_02577	Bmur_2225	1e-13	Bint_2303	9.5	BP951000_0225	0.002		hypothetical protein	1
BHWA1_02578	Bmur_1940	4e-31	Bint_2908	1.7	BP951000_2213	0.49		hypothetical protein	1

## Sheet: HP
Genes conserved between B. hyodysenteriae WA1 and B. pilosicoli 95/100, with responding best hit in B. intermedia PWS/AT and B. murdochii 56-150T (Chromosomal comparison)
B. hyodysenteriae WA1	B. pilosicoli 95/100	e-value	B. intermedia PWS/AT	e-value	B. murdochii 56-150T	e-value		Annotation	Hypothetical	Phage	Virulence	Other			COG		[GT]	[P]
BHWA1_00459	BP951000_1280	3e-68	Bint_1384	8e-06	Bmur_0323	1e-06		hypothetical protein	1
BHWA1_00637	BP951000_1487	0.0	Bint_0387	2.3	Bmur_2477	0.28		hypothetical protein	1
BHWA1_00638	BP951000_1487	7e-116	Bint_1433	0.22	Bmur_2744	0.076		hypothetical protein	1
BHWA1_01636	BP951000_1761	5e-67	Bint_1408	0.16	Bmur_2174	0.30		hypothetical protein	1
BHWA1_01771	BP951000_1120	8e-10	Bint_2038	3e-09	Bmur_0588	3e-08		putative phosphotransferase system enzyme IIA				1		[GT]	COG1762	Phosphotransferase system mannitol/fructose-specific IIA domain (Ntr-type)	1
BHWA1_02106	BP951000_1939	6e-11	Bint_1402	0.0006	Bmur_1637	3e-09		hypothetical protein	1
BHWA1_02251	BP951000_0283	5e-178	Bint_1864	2e-06	Bmur_0050	4e-07		arsenical-resistance protein				1		[P]	COG798	Arsenite efflux pump ACR3 and related permeases		1

## Sheet: MP
Genes conserved between B. murdochii 56-150T and B. pilosicoli 95/100, with responding best hit in B. intermedia PWS/AT and B. hyodysenteriae WA1 (Chromosomal comparison)
B. murdochii 56-150T	B. pilosicoli 95/100	e-value	B. intermedia PWS/AT	e-value	B. hyodysenteriae WA1	e-value		Annotation	Hypothetical	Phage	Virulence	Other		COG			[E]	[ER]	[F]	[G]	[H]	[IQR]	[K]	[P]	[R]	[S]	[T]
Bmur_0144	BP951000_0288	3e-89	Bint_1968	0.60	BHWA1_01346	0.24		transcriptional regulator, PadR-like family				1		[K]	COG1695	Predicted transcriptional regulators							1
Bmur_0416	BP951000_0055	0.0	Bint_0480	0.41	BHWA1_00495	0.73		Glycine amidinotransferase				1		[E]	COG1834	N-Dimethylarginine dimethylaminohydrolase	1
Bmur_0499	BP951000_0555	1e-09	Bint_0538	2e-07	BHWA1_01318	1e-06		D12 class N6 adenine-specific DNA methyltransferase, putative				1
Bmur_0617	BP951000_0736	0.0	Bint_2343	0.54	BHWA1_00453	0.38		2-hydroxyglutaryl-CoA dehydratase D-component				1		[E]	COG1775	Benzoyl-CoA reductase/2-hydroxyglutaryl-CoA dehydratase subunit, BcrC/BadD/HgdB	1
Bmur_0649	BP951000_1111	3e-74	Bint_1433	0.35	BHWA1_00453	0.21		Protein of unknown function DUF2297	1					[S]	COG5418	Predicted secreted protein										1
Bmur_0652	BP951000_1108	1e-74	Bint_0807	0.24	BHWA1_02582	6.3		cobalt transport protein				1		[P]	COG619	ABC-type cobalt transport system, permease component CbiQ and related transporters								1
Bmur_0950	BP951000_1817	3e-45	Bint_0498	1.0	BHWA1_01355	0.95		TspO and MBR like protein				1		[T]	COG3476	Tryptophan-rich sensory protein (mitochondrial benzodiazepine receptor homolog)											1
Bmur_0981	BP951000_0361	2e-34	Bint_0094	0.28	BHWA1_02573	2e-06		protein of unknown function UPF0150	1
Bmur_1079	BP951000_0318	0.0	Bint_0696	8e-08	BHWA1_02471	2e-06		Na+/solute symporter				1		[ER]	COG591	Na+/proline symporter		1
Bmur_1142	BP951000_1541	1e-11	Bint_1932	0.018	BHWA1_00069	0.017		amine oxidase				1		[H]	COG1232	Protoporphyrinogen oxidase					1
Bmur_1147	BP951000_1538	8e-10	Bint_1756	3e-09	BHWA1_00145	5e-09		NAD-dependent epimerase/dehydratase				1
Bmur_1159	BP951000_0699	4e-11	No Hit	NA	No Hit	NA		conserved hypothetical protein	1
Bmur_1162	BP951000_1439	3e-13	Bint_0530	6e-07	BHWA1_01899	0.0004		hypothetical protein	1
Bmur_1290	BP951000_1457	5e-30	Bint_2697	0.69	BHWA1_00444	0.86		conserved hypothetical protein	1
Bmur_1292	BP951000_1458	3e-109	Bint_0138	1e-06	BHWA1_01851	2e-07		hypothetical protein	1
Bmur_1293	BP951000_1459	3e-57	Bint_0064	0.002	BHWA1_01856	0.25		hypothetical protein	1
Bmur_1296	BP951000_1462	1e-31	Bint_1538	0.22	BHWA1_00079	0.58		hypothetical protein	1
Bmur_1299	BP951000_1465	0.0	Bint_0949	0.29	BHWA1_00911	0.29		hypothetical protein	1
Bmur_1300	BP951000_1466	2e-150	Bint_1433	0.12	BHWA1_00587	1.3		hypothetical protein	1
Bmur_1301	BP951000_1467	2e-70	Bint_2178	0.069	BHWA1_01147	0.056		hypothetical protein	1
Bmur_1302	BP951000_1468	4e-96	Bint_1291	0.20	BHWA1_00295	1.9		hypothetical protein	1
Bmur_1303	BP951000_1469	0.0	Bint_0052	0.094	BHWA1_01813	0.12		phage tail tape measure protein, TP901 family		1				[S]	COG528	Phage-related minor tail protein										1
Bmur_1304	BP951000_1470	3e-16	Bint_0054	4.0	BHWA1_02038	1.3		hypothetical protein	1
Bmur_1305	BP951000_1471	1e-28	Bint_0563	0.19	BHWA1_01784	0.47		hypothetical protein	1
Bmur_1306	BP951000_1472	2e-154	Bint_1044	0.61	BHWA1_00464	0.89		hypothetical protein	1
Bmur_1307	BP951000_1473	8e-29	Bint_2372	0.88	BHWA1_00766	0.81		hypothetical protein	1
Bmur_1308	BP951000_1474	3e-38	Bint_1932	0.47	BHWA1_00069	0.93		phage protein, HK97 gp10 family		1
Bmur_1309	BP951000_1475	2e-52	Bint_1898	2.1	BHWA1_02325	2.1		phage head-tail adaptor		1
Bmur_1310	BP951000_1476	2e-52	Bint_2615	0.35	BHWA1_02084	0.40		uncharacterized phage protein (putative DNA packaging)		1
Bmur_1311	BP951000_1477	0.0	Bint_2605	1.6	BHWA1_01503	1.2		phage major capsid protein, HK97 family		1				[R]	COG4653	Predicted phage phi-C31 gp36 major capsid-like protein									1
Bmur_1313	BP951000_1479	0.0	Bint_0585	0.015	BHWA1_01268	0.014		phage portal protein, HK97 family		1				[S]	COG4695	Phage-related protein										1
Bmur_1314	BP951000_1481	7e-58	Bint_2270	0.40	BHWA1_02406	0.56		Phage terminase small subunit-like protein		1
Bmur_1315	BP951000_1482	0.0	Bint_1074	3.1	BHWA1_00476	0.91		Terminase				1		[R]	COG4626	Phage terminase-like protein, large subunit									1
Bmur_1323	BP951000_1491	8e-21	Bint_2603	4.4	BHWA1_00851	0.67		group-specific protein				1
Bmur_1330	BP951000_1496	2e-19	Bint_2554	0.37	BHWA1_02118	0.12		hypothetical protein	1
Bmur_1331	BP951000_1497	2e-42	Bint_1364	1.9	BHWA1_02566	0.23		HNH endonuclease				1
Bmur_1471	BP951000_1536	2e-55	Bint_1452	0.0002	BHWA1_01691	3e-06		glycosyltransferase				1
Bmur_1474	BP951000_1536	4e-53	Bint_1412	0.26	BHWA1_01691	1e-07		dolichyl-phosphate beta-D-mannosyltransferase				1
Bmur_1478	BP951000_1536	2e-78	Bint_2865	0.0007	BHWA1_01691	5e-09		glycosyl transferase family 2				1
Bmur_1637	BP951000_1939	1e-23	Bint_0425	0.15	BHWA1_02106	2e-08		hypothetical protein	1
Bmur_1674	BP951000_1457	5e-30	Bint_2697	0.69	BHWA1_00444	0.86		conserved hypothetical protein	1
Bmur_1676	BP951000_1458	3e-109	Bint_0138	1e-06	BHWA1_01851	2e-07		hypothetical protein	1
Bmur_1677	BP951000_1459	3e-57	Bint_0064	0.002	BHWA1_01856	0.25		hypothetical protein	1
Bmur_1680	BP951000_1462	1e-31	Bint_1538	0.22	BHWA1_00079	0.58		hypothetical protein	1
Bmur_1683	BP951000_1465	0.0	Bint_0949	0.29	BHWA1_00911	0.29		hypothetical protein	1
Bmur_1684	BP951000_1466	2e-150	Bint_1433	0.12	BHWA1_00587	1.3		hypothetical protein	1
Bmur_1685	BP951000_1467	2e-70	Bint_2178	0.069	BHWA1_01147	0.056		hypothetical protein	1
Bmur_1686	BP951000_1468	4e-96	Bint_1291	0.20	BHWA1_00295	1.9		hypothetical protein	1
Bmur_1687	BP951000_1469	0.0	Bint_0052	0.094	BHWA1_01813	0.12		phage tail tape measure protein, TP901 family		1				[S]	COG528	Phage-related minor tail protein										1
Bmur_1688	BP951000_1470	3e-16	Bint_0054	4.0	BHWA1_02038	1.3		hypothetical protein	1
Bmur_1689	BP951000_1471	1e-28	Bint_0563	0.19	BHWA1_01784	0.47		hypothetical protein	1
Bmur_1690	BP951000_1472	2e-158	Bint_1044	0.55	BHWA1_02631	0.95		hypothetical protein	1
Bmur_1691	BP951000_1473	6e-34	Bint_2372	0.085	BHWA1_02303	0.14		hypothetical protein	1
Bmur_1692	BP951000_1474	3e-38	Bint_1932	0.47	BHWA1_00069	0.93		phage protein, HK97 gp10 family		1
Bmur_1693	BP951000_1475	2e-52	Bint_1898	2.1	BHWA1_02325	2.1		phage head-tail adaptor		1
Bmur_1694	BP951000_1476	2e-52	Bint_2615	0.35	BHWA1_02084	0.40		uncharacterized phage protein (putative DNA packaging)		1
Bmur_1695	BP951000_1477	0.0	Bint_2605	1.6	BHWA1_01503	1.2		phage major capsid protein, HK97 family		1				[R]	COG4653	Predicted phage phi-C31 gp36 major capsid-like protein									1
Bmur_1696	BP951000_1478	1e-79	Bint_1467	0.35	BHWA1_00469	0.35		phage prohead protease, HK97 family		1				[R]	COG374	Phage head maturation protease									1
Bmur_1697	BP951000_1479	0.0	Bint_0585	0.015	BHWA1_01268	0.014		phage portal protein, HK97 family		1				[S]	COG4695	Phage-related protein										1
Bmur_1698	BP951000_1481	7e-58	Bint_2270	0.40	BHWA1_02406	0.56		Phage terminase small subunit-like protein		1
Bmur_1699	BP951000_1482	0.0	Bint_1074	3.1	BHWA1_00476	0.91		Terminase				1		[R]	COG4626	Phage terminase-like protein, large subunit									1
Bmur_1707	BP951000_1491	3e-14	Bint_0998	1.8	BHWA1_00851	0.95		hypothetical protein	1
Bmur_1715	BP951000_1496	3e-19	Bint_2554	0.38	BHWA1_02118	0.12		hypothetical protein	1
Bmur_1716	BP951000_1497	6e-43	Bint_1364	2.0	BHWA1_02566	0.25		HNH endonuclease				1
Bmur_1718	BP951000_1498	6e-30	Bint_0492	0.034	BHWA1_01361	0.030		hypothetical protein	1
Bmur_1723	BP951000_1502	5e-44	Bint_0918	3.0	BHWA1_01188	1.9		hypothetical protein	1
Bmur_1796	BP951000_1403	4e-11	Bint_1792	0.45	BHWA1_00738	0.24		Colicin lysis protein				1
Bmur_1914	BP951000_0923	3e-20	Bint_2303	0.21	BHWA1_00657	0.15		glycosyl hydrolase BNR repeat-containing protein				1		[G]	COG449	Neuraminidase (sialidase)				1
Bmur_1919	BP951000_1862	2e-19	Bint_1308	0.022	BHWA1_00313	0.14		conserved hypothetical protein	1
Bmur_1979	BP951000_0570	2e-107	Bint_2330	0.48	BHWA1_02345	0.31		glycosyl transferase family 14				1
Bmur_2117	BP951000_1583	4e-50	Bint_1044	1.8	BHWA1_02607	0.70		Ribosylpyrimidine nucleosidase				1		[F]	COG1957	Inosine-uridine nucleoside N-ribohydrolase			1
Bmur_2249	BP951000_1457	5e-30	Bint_2697	0.69	BHWA1_00444	0.86		conserved hypothetical protein	1
Bmur_2252	BP951000_1458	9e-15	Bint_1900	1.1	BHWA1_01439	1.2		hypothetical protein	1
Bmur_2253	BP951000_1459	7e-55	Bint_0064	0.004	BHWA1_01856	0.44		hypothetical protein	1
Bmur_2256	BP951000_1462	2e-31	Bint_1538	0.19	BHWA1_00242	0.46		hypothetical protein	1
Bmur_2259	BP951000_1465	0.0	Bint_0949	0.50	BHWA1_00911	0.48		hypothetical protein	1
Bmur_2260	BP951000_1466	2e-115	Bint_1433	0.96	BHWA1_00940	3.2		hypothetical protein	1
Bmur_2261	BP951000_1467	2e-41	Bint_2178	0.26	BHWA1_01147	0.19		hypothetical protein	1
Bmur_2262	BP951000_1468	3e-98	Bint_1291	2.6	BHWA1_01119	5.3		hypothetical protein	1
Bmur_2263	BP951000_1469	0.0	Bint_0052	0.086	BHWA1_01813	0.11		phage tail tape measure protein, TP901 family		1				[S]	COG528	Phage-related minor tail protein										1
Bmur_2264	BP951000_1470	3e-16	Bint_0054	4.0	BHWA1_02038	1.3		hypothetical protein	1
Bmur_2265	BP951000_1471	1e-28	Bint_0563	0.19	BHWA1_01784	0.47		hypothetical protein	1
Bmur_2266	BP951000_1472	2e-158	Bint_1044	0.57	BHWA1_00464	0.97		hypothetical protein	1
Bmur_2267	BP951000_1473	6e-34	Bint_2372	0.085	BHWA1_02303	0.14		hypothetical protein	1
Bmur_2268	BP951000_1474	3e-38	Bint_1932	0.47	BHWA1_00069	0.93		phage protein, HK97 gp10 family		1
Bmur_2269	BP951000_1475	2e-52	Bint_1898	2.1	BHWA1_02325	2.1		phage head-tail adaptor		1
Bmur_2270	BP951000_1476	2e-52	Bint_2615	0.35	BHWA1_02084	0.40		uncharacterized phage protein (putative DNA packaging)		1
Bmur_2271	BP951000_1477	0.0	Bint_2605	1.6	BHWA1_01503	1.2		phage major capsid protein, HK97 family		1				[R]	COG4653	Predicted phage phi-C31 gp36 major capsid-like protein									1
Bmur_2272	BP951000_1478	1e-79	Bint_1467	0.35	BHWA1_00469	0.35		phage prohead protease, HK97 family		1				[R]	COG374	Phage head maturation protease									1
Bmur_2273	BP951000_1479	0.0	Bint_0585	0.015	BHWA1_01268	0.014		phage portal protein, HK97 family		1				[S]	COG4695	Phage-related protein										1
Bmur_2274	BP951000_1481	7e-58	Bint_2270	0.40	BHWA1_02406	0.56		Phage terminase small subunit-like protein		1
Bmur_2275	BP951000_1482	0.0	Bint_1074	3.1	BHWA1_00476	0.91		Terminase				1		[R]	COG4626	Phage terminase-like protein, large subunit									1
Bmur_2283	BP951000_1491	8e-21	Bint_2603	4.4	BHWA1_00851	0.67		group-specific protein				1
Bmur_2290	BP951000_1496	2e-19	Bint_2554	0.37	BHWA1_02118	0.12		hypothetical protein	1
Bmur_2291	BP951000_1497	2e-42	Bint_1364	1.9	BHWA1_02566	0.23		HNH endonuclease				1
Bmur_2508	BP951000_0608	1e-146	Bint_1290	5e-09	BHWA1_00294	5e-09		short-chain dehydrogenase/reductase SDR				1		[IQR]	COG128	Dehydrogenases with different specificities (related to short-chain alcohol dehydrogenases)						1
Bmur_2548	BP951000_2042	8e-39	Bint_2349	0.36	BHWA1_02325	0.32		conserved hypothetical protein	1
Bmur_2550	BP951000_2040	3e-64	Bint_0602	0.82	BHWA1_01266	0.89		conserved hypothetical protein	1
Bmur_2551	BP951000_2039	0.0	Bint_1875	0.014	BHWA1_01280	0.008		ABC-type nitrate/sulfonate/bicarbonate transport system, periplasmic components				1		[P]	COG715	ABC-type nitrate/sulfonate/bicarbonate transport systems, periplasmic components								1
Bmur_2552	BP951000_2038	1e-123	Bint_2500	1.1	BHWA1_01903	0.20		hypothetical protein	1
Bmur_2556	BP951000_2035	2e-82	Bint_0555	0.51	BHWA1_01297	0.42		conserved hypothetical protein	1
Bmur_2630	BP951000_0036	0.0	Bint_0715	0.078	BHWA1_02490	0.018		alanine dehydrogenase				1		[E]	COG686	Alanine dehydrogenase	1
Bmur_2707	BP951000_1613	0.0	Bint_1954	0.13	BHWA1_01918	0.57		oligopeptide transporter, OPT family				1		[S]	COG1297	Predicted membrane protein										1
Bmur_2708	BP951000_1614	4e-57	Bint_2747	0.018	BHWA1_01956	0.034		hypothetical protein	1
Bmur_2712	BP951000_0923	9e-72	Bint_2894	0.92	BHWA1_00877	0.001		hypothetical protein	1					[G]	COG449	Neuraminidase (sialidase)				1
Bmur_2719	BP951000_1851	0.0	Bint_1569	3.3	BHWA1_01749	2.6		amino acid permease-associated region				1		[E]	COG531	Amino acid transporters	1
Bmur_2720	BP951000_1852	5e-45	Bint_1933	0.26	BHWA1_00068	0.26		putative glycine reductase complex component				1
Bmur_2722	BP951000_1854	0.0	Bint_2021	0.21	BHWA1_01567	0.52		Glycine/sarcosine/betaine reductase complex protein B alpha and beta subunits				1
Bmur_2723	BP951000_1855	3e-20	Bint_0782	1.5	BHWA1_02160	4.4		glycine reductase complex selenoprotein A				1
Bmur_2724	BP951000_1855	6e-55	Bint_0054	0.33	BHWA1_01810	0.32		glycine reductase complex selenoprotein A				1
Bmur_2725	BP951000_1856	0.0	Bint_2077	0.24	BHWA1_01044	0.23		selenoprotein B, glycine/betaine/sarcosine/D- proline reductase family				1
Bmur_2726	BP951000_1856	1e-39	Bint_1886	3.6	BHWA1_00115	3.3		selenoprotein B, glycine/betaine/sarcosine/D- proline reductase family				1
Bmur_2727	BP951000_1857	0.0	Bint_2876	0.001	BHWA1_01674	0.003		3-Oxoacyl-(acyl-carrier-protein (ACP)) synthase III				1
Bmur_2728	BP951000_1858	0.0	Bint_0464	0.091	BHWA1_01125	0.020		fatty acid synthesis plsX protein				1

[truncated: 8 more sheets: IHM, IHP, IMP, HMP, IHMP, Plasmids, COG1, COG2]
